# Supplementary material for: Existing evidence on the effect of urban forest management in carbon solutions and avian conservation: a systematic literature map
Source: Environ Evid. 2024 Oct 3;13:23. doi: 10.1186/s13750-024-00344-3 (PMC11448182; doi:10.1186/s13750-024-00344-3)
Supplement: Supplementary file 3 — Supplementary Material 3. [file 13750_2024_344_MOESM3_ESM.xlsx]

## Sheet: Column Description
Column ID	Notes	Description										Column ID	Notes	Description
A	Number	Number of article										A	Number	Number of article
B	Rayyan.ID	Unique ID generated in Rayyan for tracking										B	Rayyan ID	Unique ID generated in Rayyan for tracking
C	Article.ID	A# or F# or G#. Unique ID with leading A for avian										C	Article ID (F_)	A# or F# or G#. Unique ID with leading A for avian
D	Citation	Décarie et al. (1993)										D	In text citation	Boyle and Lavkulich (1997)
E	Auth	Décarie, Robert, Jean-Luc DesGranges, Claire Lépine, and François Morneau										E	Authors	Boyle CA, Lavkulich L
F	Country.Auth	Country of first author										F	Country of First Author	Country of first author
G	Title	Article title										G	Title	Article title
H	Year	Article year										H	Year	Article year
I	Journal	Journal of source article										I	Journal	Journal of source article
J	Publication.type	Code										J	Publication Type*	Code
K	Email	Corresponding email of first author										K	Corresponding author email address	Corresponding email of first author
L	Supplementary articles	List of article(s) that contain the same dataset. See tab X.										L	Supp	List of article(s) that contain the same dataset. See tab X.
M	Study.country	Country where study takes place										M	Study.Country	Country where study takes place
N	City	City where study takes place										N	City	City where study takes place
O	Geo.region	Description of geographic region										O	Geographical_region (study area)	Description of geographic region
P	Hem	North of South										P	Hemisphere	North of South
Q	Latitude	Decimal degrees										Q	Latitude	Decimal degrees
R	Longitude	Decimal degrees										R	Longitude	Decimal degrees
S	Urban.scale	Code										S	Field History Described? (Y or N)	Yes/No
T	Forest.component	Code										T	Description of Field History (e.g. land legacies)	Description of relevant field history that may influence metrics (e.g. land use legacies)
U	Description of forest component	Description of forest component and its measurement										U	Urban.scale	Code
V	#Species	Number of avian/species at risk studied										V	Forest.component	Code
W	Common.name	Common name of avian/species at risk studied										W	Description of Forest Component	Description of forest component and its measurement
X	Latin.name	Latin name of avian/species at risk studied										X	Carbon.metric	Code
Y	Field.history	Yes/No										Y	Description of carbon metric	Description of carbon metric methodology
Z	Description of field history	Description of relevant field history that may influence metrics (e.g. land use legacies)										Z	Year.start	Year the study began
AA	Start.year	Year the study began										AA	Year.end	Year the study ended
BB	End.year	Year the study ended										BB	Comparator	Yes/No. Was a comparator used?
CC	Month.start	Month avian measurements began										CC	Scale of measurement	Code
DD	Month.end	Month avian measurements ended										DD	Main Result	Description of main results for carbon climate solutions
EE	Intervalled sampling	Yes/No. What sampling continous or intervalled.										EE	Rec	Code
FF	Comparator	Yes/No. Was a comparator used?										FF	Recommendations	Description of recommendations, if included
GG	Scale.measurement	Code										GG	Reviewer Initial	Initial
HH	Bird.domain	Code										HH
II	Bird.category	Code
JJ	Result	Description of main results for avian/species at risk success
KK	Rec.type	Code
LL	Rec	Description of recommendations, if included.
MM	Reviewer.intial	Initial

## Sheet: Code Legend
	Publication Type
Book Chapter
Government Report
MSc Thesis
NGO Report
Peer-Reviewed Article
PhD Thesis
Symposium
	Urban Scale
Patch
Multi-Patch
Multi-City
Region
	Forest Intervention
Canopy Cover
Composition
Connectivity
Diversity metric
Exotic/invasive species
Forested area
Fragmentation
Individual tree management
Land use type
Native species
	Carbon Metric
Aboveground
Belowground
Infrastructure
Organic/dead matter
Soil
	Bird Domain
Behaviour
Biodiversity
Breeding
Demographics/Patterns
Resources
Survival
	Bird Category
Abundance
Biodiversity metric
Community changes
Foraging/Movement
Individual survival/mortality
Inter-specific competition
Intra-specific competition
Macro breeding
Meso breeding
Micro breeding
Migration
Native/Exotic Species
Nesting survival
Oral communication
Population changes
Species distribution
	Scale Measurement
Individual
Population
Community
Individual
Patch
Multi-Patch
	Recommendation Type
Management
Conservation
Restoration

## Sheet: Data Extraction (Avian)
#	Article ID (A_)	Citation	Author(s)	Country of author	Title	Year	Journal	Publication type	Email	Relevant supplement	Study country	City	Geographical region	Hempisphere	Lat	Long	Urban scale	Forest component	Description	Number of species	Common name(s)	Latin name	Field history?	Description	Year start	Year end	Month start	Month end	Intervalled?	Comparator	Scale of measurement	Bird domain	Bird category	Result	Recommendaation?	Recommendation type	Recommendations	Reviewer initials
1	A1	Griffin et al. (2017)	Griffin, Eboni, Martha Desmond, and Dawn VanLeeuwen	USA	Juvenile burrowing owl movement and survival in a human‐altered landscape.	2017	Wildlife Society Bulletin	Peer-Reviewed Journal	mdesmond@nmsu.edu	NA	USA	NA	Dona Ana County, New Mexico. Mesilla Valley and Chihuahuan Desert scrub within and surrounding the city of Las Cruces.	Northern	32 18' 44"	106 46' 42"	Multi-patch	Land use type	Land-use type (green space, urban etc.). urban (residential and commercial areas), greenspace (residential parks with exotic and native vegetation including patches of native vegetation), and heterogeneous or homogenous agriculture (row crops, hay fields, cotton, pecan orchards) within 600 m of each nest. greenspace environments (greenspace included native vegetation patches and urban parks becau…	One	Burrowing owl	Athene cunicularia	N	NA	2012	2013	April	October	Y	N	Individual	Survival	Individual survival/mortality	- Contiguous tracts of land cover in the desert Southwest, whether native scrub or agriculture, apppear to promote greater post fledling movement of juvenile burrowing owls - Greenspace environments had the greatest apparent mortality rate, suggesting that urban parks and patches of native vegetation adjacent to, or surrounded by, urban development do not protect young owls - Owls with nests in g…	Yes	Management	Greenspace environments had the greatest apparent mortality rate, suggesting that urban parks and patches of native vegetation adjacent to, or surrounded by, urban development do not protect young owls. Management areas and translocation sites for burrowing owls should stay away from urban parks and patches of native vegetation adjacent to urban areas.	RK and KHT
2	A2	Décarie et al. (1993)	Décarie, Robert, Jean-Luc DesGranges, Claire Lépine, and François Morneau	Canada	Impact of insecticides on the American robin (Turdus migratorius) in a suburban environment.	1993	Environmental Pollution	Peer-Reviewed Journal	NA	NA	Canada	Laval	Duvernay and St.Vincent-de-Paul areas of Laval (Quebec)	Northern	45 35' 00"	73 40" 30"	Patch	Individual tree management	Deciduous trees (Acer saccharinum, A. saccharum, A. platanoides, Tilia americana, Betula sp. and Malus sp.) and conifers found mainly on private properties in a suburban area	One	American robin	Turdus migratorius	N	NA	1988	1988	May	NA	Y	Y	Individual	Breeding	Breeding Micro	No cases of adult or juvenile mortality were recorded, and nestling production was not affected.	Yes	Management	Use of acephate and diazinon on ornamental trees should not be harmful to robins because no detrimental effects were detected in this study. Moreover, in the case of diazinon, few fruit trees are in fact used by robins for nesting in suburbs.	RK and KHT
3	A3	Chace et al. (2003)	Chace, Jameson F., John J. Walsh, Alexander Cruz, John W. Prather, and Heather M. Swanson	USA	Spatial and Temporal Activity Patterns of the Brood Parasitic Brown-Headed Cowbird at an Urban/Wildland Interface	2003	Landscape and Urban Planning	Peer-Reviewed Journal	jameson.chace@villanova.edu.	NA	USA	Boulder	The city of Boulder is surrounded by open space, creating a sharp transition between residential communities and native habitats. Many greenway pedestrian and bicycle trails follow riparian corridors through the city and into the Mountain Parks	Northern	40 00'	105 20'	Multi-patch	Forested area	The 165 point count stations were distributed in ponderosa pine, Pinus ponderosa, forests (both far from town, i.e. >2500 m, n = 20, and close to town, n = 28), foothill riparian forests (n = 31), lowland riparian forests (n = 25), foothill residential along the edge of open space (n = 20), residential at the urban center (n = 10), and grassland habitat (n = 31). Including it's associated vegetat…	One	Brown-Headed Cowbird	Molothrus ater	N	NA	1998	1999	June	July	Y	N	Individual	Biodiversity	Abundance	- Brown-headed Cowbirds were most abundant in foothill and lowland riparian habitats and ponderosa pine forests close to the urban edge of Boulder - Habitat selection by cowbirds varies temporally. We found that cowbirds were more abundant in ponderosa pine and riparian habitats in the morning, and urban habitats in the afternoon and evening.	Yes	Management, Conservation	The urban context also plays a significant role in cowbird distribution, abundance and parasitism. Landscape designers and environmental managers in the western US need to take the extent of residential encroachment on wildlands into consideration. The distance to the surrounding residential zones plays an important role in the frequency by which some host species are parasitized by cowbirds. - P…	KHT
4	A4	Davis et al. (2013)	Davis, Adrian, Richard E. Major, and Charlotte E. Taylor.	Australia	Housing shortages in urban regions: aggressive interactions at tree hollows in forest remnants.	2013	PLoS One	Peer-Reviewed Journal	adrian.davis@sydney.edu.au	NA	Australia	Sydney	The study area encompassed the Sydney urbanised landscape on the east coast of New South Wales, Australia, bounded by the Pacific Ocean to the east and three major national parks to the north, south and west.	Southern	NA	NA	Multi-patch	Forested area	Study sites in suburban remnant forest vegetation (hereafter referred to as ‘remnants’) were selected from the suburban region of Sydney. Candidate remnants were initially selected via satellite imagery and were required to meet the following criteria: 1) have an area greater than 2 ha (mean = 87.9 ha, se = ±29.74, min = 2.78, max = 475), 2) be at least 0.5 km apart from each other (mean = 1.32 k…	Many	More than 10	More than 10	N	NA	2009	2010	June	November	Y	N	Community	Resources	Inter-specific competition	Tree hollows within urban remnants had a significantly different assemblage of visiting taxa than hollows within continuous forest,with parrots, in particular the rainbow lorikeet, making signifi-cantly more visitations than other taxa to hollows within remnants.The number of interactions at hollows within remnants was significantly higher than at hollows within forest and the numberof intraspeci…	Yes	Conservation	Within urban remnants, high rates of hollow visitation and both interspecific and intraspecific interactions observed at tree hollows suggest the number of available optimal hollows may be limiting. Understanding the usage of urban remnant hollows by wildlife, as well as the role of parrots as a potential flagship for the conservation of tree-hollows, is vital to prevent a decrease in the diversi…	RK
5	A5	Antonov & Atanasova (2002)	Anton Antonov, Dimitrinka Atanasova	Bulgaria	Nest-site selection in the Magpie Pica pica in a high-density urban population of Sofia (Bulgaria)	2002	Acta Ornithologica	Peer-Reviewed Journal	tonyant_bg@yahoo.com	NA	Bulgaria	Sofia	Southern part of Sofia	North	42 40' 00"	23 20' 00"	Multi-patch	Composition	All trees in nest sites were identified to species and tree height was measured. Trees/bushes were abundant at sites and were diverse. Open lawn patches were avaliable.	One	Common magpie	Pica pica	Y	Field sites in the southern part of the city, what is known as the "Student town". Very high population density. People present in most sites.	1999	2000	February	July	Yes (years)	N	Population	Breeding	Nesting survival	Breeding density of magpies ay a site is best predicted by tree diversity, and not limited by tree height. Taller trees and coniferous trees were preferred, but nest success did not differ between conifers or broadleaved trees. At the field sites, magpies used 69% of the tree species avaliable at the sites and had a preference for half of these.	No	NA	No recommendations	CC
6	A6	Baines et al. (1986)	Baines, L. M., Collins, W. G., and Robins, P.	United Kingdom	The application of remote sensing to urban bird ecology	1986	Symposium on Remote Sensing for Resources Development and Environmental Management	Symposium/Conference Article	NA	NA	United Kingdom	Black Country, West Midlands	Black country, west midlands	Northern	NA	NA	Region	Green space type	Vegetation categories determined by aerial images	Many	Black bird, wood warbler, willow warbler	Turdus merula, Phylloscopus sibilatrix, Phylloscopus trochilus	Y	Dense industrial and residential area, 300 hectares. Industry declined, area is now derelect. Has an abandoned fireclay pit. Lack of planning controls in terms of industrial development which posed a threat to wildlife. Local nature reserved was established in southern part of the area.	1981	1984	NA	NA	Yes (years)	N	Community	Demographics/Patterns	Population changes	A possible relationship between the area of a plot of woodland and the number of breeding birds species was found using air photography of sites.	No	NA	No recommendations	CC
7	A7	Vigallon & Marzluff (2005)	Vigallon, S., Marzluff, J.	USA	Abundance, nest sites, and nesting success of steller's jays along a gradient of urbanization in western washington.	2005	Northwest Science	Peer-Reviewed Journal	NA	NA	USA	Seattle Olympic Coast	Western state of Washington	Northern	47 40' 00" 47 56' 00"	122 20' 00" 124 23' 00"	Multi-patch	Fragmentation	One site, the Olympic Coast, is described as more exurban and wildland. The other, Seattle, is more of a traditional urban site. Both site areas ncluded fragmented sites described as sites that were greater than 75% surrounded by clear cuts, and "contiguous" sites where the site is more than 75% surrounded by mature forests. Primary tree species across the study landscapes include Western Hemlock…	One	Stellar's jay	Cyanocitta stelleri	Y	Second site was within the Seattle metropolitan region, where it was mostly composed of buisness districts, residential areas, and forest reserves.	1996	2002	NA	NA	Y	Y	Population	Demographics/Patterns, Breeding	Nesting survival & Abundance	Jays were more abundant within the second site (more forested) than in the Seattle region. More birds found at fragmented than at the contigious sites. In Seattle, more jays were found in suburban areas within more neighbourhoods and forest reserves. Looked at nest characterictics and had a total of 15 Jay nests (9 in the Seattle region, the rest along the Olympic Penninsula). One one of the 9 ne…	No	NA	No recommendations	CC
8	A8	Brown et al. (2014)	Brown, M. L., Donovan, T. M., Schwenk, W. S., & Theobald, D. M.	USA	Predicting impacts of future human population growth and development on occupancy rates of forest-dependent birds.	2014	Biological Conservation	Peer-Reviewed Journal	Michelle.L.Brown@uvm.edu	NA	USA	NA	Three-state region of Vermont, New Hampshire and mainland Massachusetts, USA.	Northern	NA	NA	Region	Land use type, Forested area	Forest (binary forest or non-forest value within 25 m of bird count location), Percent forest (percent forest within 1 km radius of pixel)	Many	Black-throated blue warbler, Black-throated green warbler, Ovenbird, Hermit thrush, Hairy woodpecker.	Setophaga caerulescens, Setophaga virens, Seiurus aurocapillus, Catharus guttatus, Picoides villosus	N	NA	2000	2050	NA	NA	NA	N	Population	Demographics/Patterns	Species distribution	In both development scenarios, all 5 species occupancy probabilities decreased between the years 2000 and 2050. Occupancy change was variable across towns. Ninety-seven percent of towns saw at least some decrease in occupancy for one or more forest interior bird species. In our study area, the greatest declines in species occupancy occurred in exurban areas beyond the urban fringe.	Yes	Management, Conservation	Results, which take into account regional patterns of human population growth, can be applied at local scales. Local and regional planners can take advantage of spatial habitat and human development mapping and use the information proactively for future conservation efforts or land use plans. For example, local developments can be planned to minimize habitat loss or mitigate negative affects to w…	RK
9	A9	Hirayama et al. (2016)	Hirayama K, Yamada S, Machida H, Yoshikawa T.	Japan	How do changes in forest stand development affect frugivorous bird abundance and fruit removal in warm-temperate forests of western Japan?	2016	Plant Ecology	Peer-Reviewed Journal	khirayam@gmail.com	NA	Japan	Kyoto	Urban forested area of Kyoto City, which stretched around Kyoto Basin	Northern	31 1' 00"	135 4' 00"	Patch	Forested area, Individual tree management, Composition	Selected three forest stands to establish the study plots: (1) a secondary deciduous broad-leaved forest stand (DB site), (2) an evergreen broad-leaved forest stand where C. cuspidata became dominant after the 1980s (EB-I site), and (3) a welldeveloped evergreen broad-leaved forest stand that has been dominated by C. cuspidata since the 1930s (EB-II site, consisting of two subplots; details descr…	Many	More than 10	More than 10	Y	The forest soils in this area were Inceptisols (Soil Survey Staff 2010), which were largely derived from Mesozoic sedimentary rocks and partially from upper Cretaceous igneous rocks (Geological Survey of Japan, AIST 2015).	2010	2014	September	April	Y	N	Community	Biodiversity	Biodiversity metric, Abundance	Our results showed that the total abundance of frugivorous birds, but not the number of species or Shannon diversity index, differed significantly among the stands. Our results suggested that increasing structural complexity during forest stand development had positive effects on the abundance of frugivorous birds throughout the season. Differences in bird abundance between the DB and EB-I sites …	No	NA	No recommendations	KHT
10	A10	Rousseau et al. (2015)	Rousseau, J., Savard., J-P., Titman, R.	Canada	Shrub-nesting birds in urban habitats: their abundance and association with vegetation.	2015	Urban Ecosystems	Peer-Reviewed Journal	jsr@klamathbird.org	NA	Canada	Montreal	Urban forested areas in Montreal, on the western part of the island	Northern	45 30' 00"	73 30' 00"	Multi-patch	Diversity metric, Forested area	Vegetation was classified as coniferous or deciduous. Structure of vegetation was classified as being "clumped", or a single plant. The height was estimated, and vegetation was defined as a "shrub" at less than 4m or a "tree" if more than 4m.	Many	Gray catbird, Yellow warbler, Chipping sparrow, Song sparrow, Northern cardinal, Red-wing blackbird	Dumetella carolinensis, Setophaga petechia, Spizella passerine, Melospiza melodia, Cardinalis cardinalis, Agelaius phoeniceus.	Y	Land use on the island of Montreal is highly urbanized. Only a small percent of greenspace is protected from development and the network of large parks of Montreal comprises most of the protected spaces.	NA	NA	May	June	Y	Y	Community	Demographics/Patterns	Abundance	Urban habitat types are significantly different based on bird species composition. All six shrub species were most numerous in "natural" parks. Urban sites had different vegetation types. Natural parks were found to have more deciduous vegetation (20x more) and low abundance of conifers. Residential areas had more conifers. Yellow warblers werre associated with natural park sites that had a lower…	Yes	Conservation	"In urban habitats, education becomes one of the most important tools to increase and conserve bird habitat and biodiversity"	CC
11	A11	Rega-Brodsky & Nilon (2016)	Rega-Brodsky, C., Nilon, C.	USA	Vacant lots as a habitat resource: nesting success and body condition of songbirds.	2016	Ecosphere	Peer-Reviewed Journal	cbrodsky@pittstate.edu	NA	USA	Baltimore	Vacant lots in the city of Baltimore	Northern	NA	NA	Multi-patch	Composition	Looked at various vegetation measurements in vacant lots including: canopy cover (%), canopy height (m), shrub cover (shrub density), ground cover (%) and composition, and tree species rich-ness, count, and diameter-at-breast-height. Also looked at lanscape-level vegetation characteristics.	Many	American robin, Gray catbird, Northern cardinal	Turdus migratorius, Dumetella carolinensis, Cardinalis cardinalis	Y	Baltimore declined 34% in population since 1950, which increased the amount of vacant lots in the city.	2013	2015	NA	NA	NA	N	Community, Individual	Breeding, Survival	Individual survival/mortality, Nesting survival	Overall nest success increased with increased shrub density. No strong correlation between body condition index and and any landscape scale or vacant-lot site variables.	Yes	Management	"Identifying nesting and body condition pat-terns of birds throughout the city provides habitat managers additional information for conserving urban avian populations, through vacant lot modifications. Because vacant lots are found throughout the city and vary so greatly in their vegetation composition and structure, those lacking shrub or tree cover could easily be targeted for improvement."	CC
12	A12	Ausprey & Rodewald (2013)	Ausprey IJ., Rodewald AD	USA	Post-Fledgling dispersal timing and natal range size of two songbird species in an urbanizing landscape.	2013	The Condor	Peer-Reviewed Journal	iausprey@yahoo.com	NA	USA	Ohio	Rural-urban landscape gradient in central ohio (Franklin and Delaware counties)	Northern	NA	NA	Patch	Composition, Forested area, Exotic/invasive species	Average percent cover of honey-suckle, tree density, sapling density, density of breeding territories of the cardinal witin the natal fragement of forest (density), distance of fledgling from the fragement edge, index of urbanization. Common trees included: Sycamore, boxelder, sugar maple, black walnut, american hackberry, ash, amur honeysuckle, common spicebush, tall pawpaw and ohio buckeye	Many	Northern Cardinals, Acadian Flycatchers	Cardinalis carinalis, Empidonax virescens	N	NA	2008	2009	May	September	Y	Y	Population	Behaviour, Survival	Micro breeding, Foraging/Movement, Nesting survival	Habitat attributes had the strongest influence on fledglings' movements, through social context also explained movements of cardinals. Fledgling movement was inversely related to preferred habitat attributes: Cardinal- moved less from nest sites that were surrounded by extensive honeysuckle cover or, located in heavily urbanized landscapes.Caridnal density increased with urbanization, likely a re…	No	NA	NA	KHT
13	A13	Schneider & Miller (2014)	Schneider, S., Miller, J.	USA of America	Response of avian communities to invasive vegetation in urban forest fragments.	2014	The Condor	Peer-Reviewed Journal	jmillr@illinois.edu	NA	USA	Chicago	Cook, Lake, DuPage, and McHenry counties in the Chicago metropolitan area.	Northern	NA	NA	Multi-patch	Exotic/invasive species, Land-use type, Forested area	Characteristic native tree species in the region include oak, hickory, elm, and ash. Exotic shrub species in the region include multiflora rose, honeysuckle, and European buckthorn. Selected sites in forest remnants for a gradiant of exotic stem density.	Many	More than 10	More than 10	Y	Historically, these regions were subjected to frequent fires that maintatined open stands. In the early 1800s when the land was settled, fire suppression became common, which allowed invasiion of nonnative shrubs. A primary restoration effort in Chicago's forest remnants is removing these invasice species. Management of invasives in the sites and in urban forest remnants included cutting, herbici…	2010	2011	May	July	Y	Y	Community	Biodiversity, Resources, Demographics/Patterns	Biodiversity metric, Community Changes, Species Distribution	Invasive woody plants were present at most spots and the most common was buckthorn, on 80% of the study plots. Roughly 18 000 stems were present at one plot. They observed a total of 57 different species of birds aand the most common were the American Robin, the Red-eyed Vireo, and the Northern Cardinal. At the local scale, litter cover was the most strongly related local varibale to the avian as…	Yes	Management	"Ultimately, land managers need to be explicit about their goals for habitat improvement by identifying target species of conservation concern. ....limitations of restoration that consists only of removing invasive species should be recognized."	CC
14	A14	Leston & Rodewald (2006)	Leston, L., Rodewald, A.	USA of America	Are urban forests ecological traps for understory birds? An examination using Northern cardinals.	2006	Biological Conservation	Peer-Reviewed Journal	rodewald.1@osu.edu	NA	USA	Colombus	Riparian forst within Scioto River Watershed in central Ohio, in and around the Columbus metropolitan area.	Northern	40 00' 00"	83 00' 00"	Multi-patch	Exotic/invasive species, Forested area,	Sites located in and around riparian forst within Ohio around the urban area of Columbus. SItes comprised of mature forest habitat. Dominant trees were boxelder, American elm, silber maple, sugar maple, hackberry, common cottonwood, sycamore, and black walnut.	One	Northern Cardinals	Cardinalis cardinalis	Y	Extensive agricultural lands and farms surrounding small towns and villages outside of Colombus.	2003	2005	March	September	Y	Y	Population	Demographics/Patterns, Breeding, Survival	Population changes, Nesting survival, Abundance, Individual survival	Urban forests are not ecological traps for the Northern cardinal. Cardinals were more abundant in urban forests because the habitat characteristics & microclimate features used as habitat selection cues by cardinals were promoted in urban forests. Annual survival rates between urban and rural forested sites were similar, same with the adult survival and reproductive productivity.	Yes	Conservation	"Effective conservation requires and understanding of how the ecological value of forest is influenced by nearby urbanization. This study provides two important insights that may be useful in guiding urban forest conservation. First, local changes in habitat conditions associated with urban landscapes may solicit pronounced changes in abundance and distribution of some native birds. Second, high …	CC
15	A15	Proppe et al. (2012)	Proppe DS, Avey MT, Hoeschele M, Moscicki MK, Farrell T, St Clair CC, et al.	Canada	Black-capped chickadees Poecile atricapillus sing at higher pitches with elevated anthropogenic noise, but not with decreasing canopy cover.	2012	Avian Biology	Peer-Reviewed Journal	dproppe@montreat.edu	NA	Canada	Edmonton	City of Edmonton and Elk Island National Park, all located within a 23 km radius	Northern	NA	NA	Multi-patch	Canopy Cover	To encompass all potential canopy/noise scenarios, each site was defined as 1) noisy – closed canopy, 2) noisy – open canopy, 3) quiet – closed canopy, or 4) quiet – open canopy, with 6–7 sites in each category. Sites were selected from within the City of Edmonton and Elk Island National Park. To assess overhead canopy cover a photo was taken directly upward with a digital camera (Canon PowerShot…	One	Black-capped chickadee	Poecile atricapillus	N	NA	2007	2007	April	May	Y	Y	Population	Behaviour	Oral communication	We found that black-capped chickadees sang their bee notes at higher frequencies when ambient noise levels were higher. In contrast, chickadee bee note frequency was not significantly related to canopy cover as would be predicted if vegetative structure was responsible for frequency changes. Rather, it may be that anthropogenic noise generally provides a greater impediment to song transmission th…	No	NA	NA	KHT
16	A16	Rodewald et al. (2011)	Rodewald, A.D., Shustack, D.P., Jones, T.M.	USA	Dynamic selective environments and evolutionary traps in human‐dominated landscapes.	2011	Ecology	Peer-Reviewed Journal	rodewald.1@osu.edu	NA	USA		central Ohio	Northern	40 00' 00"	83 00' 00"	Multi-patch	Exotic/invasive species, Forested area	14 mature riparian forests (_x0015_250 m long and _x0015_100 m wide);Understory woody vegetation was measured along two perpendicular 20-m transects centered on each nest. At 20 points located at 2-m intervals along transects, we counted the number of times a standing 3-m pole was contacted by woody vegetation 0.5–3.0 m high, and we specified whether the species was native or exotic. The overwhel…	One	Northern Cardinal	Cardinalis cardinalis	N	NA	2006	2008	March	September	Y	Y	Individual	Breeding	Nesting survival	In rural landscapes, the brightest males bred earliest in the season and secured more preferred territories; however, annual reproduction declined with plumage brightness. Coloration of urban males was not associated with territory attributes or reproduction. Female redness across all landscapes was negatively related to reproduction. Poor reproductive performance of otherwise higher-quality male…	No	NA	NA	RK
17	A17	Hepinstall et al. (2008)	Hepinstall, J.A., Alberti, M., Marzluff, J.M.	USA	Predicting land cover change and avian community responses in rapidly urbanizing environments.	2008	Landscape Ecology	Peer-reviewed Journal	NA	NA	USA	Seattle, Tacoma, Everett, and Bellevue	Study area encompasses the lowland areas (\500 m above sea level) of four counties (King, Kitsap, Pierce, and Snohomish) composed primarily of temperate moist forests surrounding Seattle, Washington. The area covers approximately 3,200 km2 (47_x0002_360 N–122_x0002_200 W; Fig. 1) and includes the major metropolitan centers of Seattle, Tacoma, Everett, and Bellevue.	Northern	47 36' 00"	122 20' 00"	Region	Forested area, Land use type	Forests in this region contain mostly coniferous species, including western hemlock (Tsuga heterophylla), Douglas-fir (Pseudotsuga menziesii), and western red cedar (Thuja plicata), with deciduous species such as red alder (Alnus rubra), big-leaf maple (Acer macrophyllum), black cottonwood (Populus trichocarpa) and Oregon ash (Fraxinus latifolia) occurring near riparian and disturbed areas (Frank…	many	NA	NA	N	N	1999	2005	May	August	Y	N	Community	Biodiversity	Community changes	We combined UrbanSim land use outputs and LCCM simulations to predict changes in avian species richness. Results indicate that landscape composition and configuration were important in explaining land cover change as well as avian species response to landscape change. Over the next 28 years, urban land cover was predicted to increase at the expense of agriculture and deciduous and mixed lowland f…	Yes	Management, Conservation	Total avian diversity and the diversity of native forest and synanthropic guilds were significantly related to the amount of forest and aggregation of residential land uses, suggesting that a variety of birds in our region will benefit from maintaining existing forested areas and by future development that is aggregated rather than dispersed. In addition, the negative relationship with developmen…	RK
18	A18	Lajeunesse et al. (1995)	Lajeunesse D, Domon G, Drapeau P, Cogliastro A, Bouchard A	Canada	Development and application of an ecosystem management approach for protected natural areas.	1995	Environmental Management	Peer-reviewed Journal	Denyse Lajeunesse Ecole d'Architecture du Paysage, Universite de Montreal,C.P.6128Succ.A, Montreal, H3C 3J7,Canada	NA	Canada	Montreal	The study area is located on the eastern end of Montreal island. Pointe-aux-Prairies regional park is fragmented by several public amenities. The northern portion of the park is mainly dominated by open fields and marshes, while the southern part is dominated by secondary-growth forests and scrub lands with open fields. Only the southern portion of the park is included in the pilot project. Overa…	Northern	NA	NA	Patch	Land use type, Forested area	In the study area Pointe-aux-Prairies, this reference map comprised 80 polygons. For each polygon, the present ecosystem status was defined and the map of the ecosystems within the park boundaries generated. These included: mature forest, young forest, aborescent scrub, field, marsh.	Many	More than 10	More than 10	Y	Montreal Urban Community (MUC) began to acquire unprotected natural areas in order to establish and develop regional parks. This process continued until the latest acquisition in 1993 and permitted the establishment of a park system including nine sites totalling 1200 ha on the MUC territory	1991	1991	NA	NA	NA	N	Community	Biodiversity, Demographics/Patterns	Abundance	The highest biotic values obtained in our study area are associated with mature forest stands, while low values refer to open fields and scrubs. The high biotic value of wooded areas is mainly due to the richness of plant communities, the presence of rare plant species, or to the uniqueness of the habitat for the avian community. No homogeneous biophysical units (HBU) showed a very high sensitivi…	Yes	Management, Restoration	Planning land use for red maple forest stand, this area should be designated for low-impact activities, and facilities should be kept to a minimum. In high-sensitivity zones, such as the red maple forests (example 1; Table 4, Figure 6), the option proposed is that of promoting natural succession. The objective here is not to increase the biotic value or restore the vegetation cover, but, rather, …	KHT
19	A19	Fujita and Koike (2009)	Fujita M, Koike F.	Japan	Landscape effects on ecosystems: birds as active vectors of nutrient transport to fragmented urban forests versus forest-dominated landscapes.	2009	Ecosystems	Peer-reviewed Journal	mondfuji@vege1.kan.ynu.ac.jp	NA	Japan	Yokohama	The study site is within a 70 km 9 15 km transect extending from the urban landscape of Yokohama (35.25 N, 139.39 E) to the forest-dominated landscape of the Kanto Mountains (35.35 N, 139.2 E), Japan.	Northern	35 25' 00" - 35 35' 00"	139 39' 00" - 139 20' 00"	Region	Canopy Cover	Percent forest cover within a 5-km radius of each study point (5 km captures the home range of birds, including crows) was obtained from a vegetation map (Japan Integrated Biodiversity Information System, Natural Environment GIS ver. 2, no. 14, Kanagawa, Japan) by using GIS software (ArcGIS 9.0, ESRI Japan Corporation, Tokyo, Japan).	Many	More than 10	More than 10	N	NA	2005	2006	May, December	July, February	Y	Y	Community	Biodiversity	Abundance	Avian biomass is large in urban forests compared with deep forests, and this ‘‘biomass effect’’ is the major reason for the large nutrient input in the urban landscape, especially in urban forests with crow roosts. Deep forest bird communities are dominated by insectivores, whereas non-roosted urban forest bird communities are dominated by frugivores.	No	NA	NA	RK
20	A20	Miller et al. (2007)	Miller, C., Niemi, G., Hanowski, JA., Regal, R.	USA of America	Breeding Bird Communities Across an Upland Disturbance Gradient in the Western Lake Superior Region	2007	Journal of Great Lakes Research	Peer-reviewed Journal	gniemi@d.umn.edu	NA	USA	Duluth, Superior, Ashland	Western Lake Superior coastal region, encompassing three cities and forested land	Northern	NA	NA	Multi-city	Land Use Type	They classified their forested land-use types as follows: Deciduous Forest has to have 75% greater or equal to deciduous trees, Evergreen forests must have conifers as 75% or greater, and a mixed forest was constituted by species that had no more than 75% dominance of either decidious trees, Transitional land-use type had less than or equal to 25% of forested area, and then high-intensity residen…	Many	More than 10	More than 10	Y	Mentions that the areas along the western coast of Lake Superior have been divided into 5 different watersheds. Mentions that the region is seeing increased change from residential and commercial development	NA	NA	NA	NA	N	Y	Community	Biodiversity	Abundance	Breeding birds can be used as indicators of ecological condition. 27 of the 50 species had signifcant regressions and of these, 18 species avoided developed areas, and 9 were attracted to development.	No	NA		CC
21	A21	Fennessy and Kelly (2006)	Fennessy GJ, Kelly TC.	Ireland	Breeding densities of Robin Erithacus rubecula in different habitats: the importance of hedgerow structure.	2006	Bird Study	Peer-reviewed Journal	g.fennessy@ucc.ie	NA	Ireland	Cork and Limerick	Sites were selected within a narrow geographical, altitudinal (20–150 m above sea-level) and geological (predominantly Old Red Sandstone and Shale) range.	Northern	NA	NA	Patch	Composition, Land use type	Five prominent habitat typesa within the survey areas were chosen as follows: non-improved and semi-improved grassland (referred to as ‘semi-improved grassland’); improved grassland; arable land; coniferous woodland; and mature suburban gardens (referred to as ‘gardens’).	One	Robin	Erithacus rubecula	N	NA	1999	1999	NA	NA	NA	N	Population	Demographics/Patterns	Abundance	The highest Robin population densities were encountered in semi-improved grassland sites and the lowest values recorded were in gardens. Garden sites were shown to have relatively low numbers of Robins. Detection may have been lower at the suburban sites, but Robin densities could also have been relatively low due to a higher predation risk. Our results are also in agreement with Green et al. (19…	No	NA	NA	KHT
22	A22	Mexia et al (2018)	Mexia T, Vieira J, Príncipe A, Anjos A, Silva P, Lopes N, Freitas C, Santos-Reis M, Correia O, Branquinho C, Pinho P.	Portugal	Ecosystem services: Urban parks under a magnifying glass.	2018	Environmental Research	Peer-reviewed Journal	teresa.mexia@gmail.com	NA	Portugal	Almada	Almada is one of the most populated municipalities of Portugal, with an area of approx. 70 km2 and 174 030 habitants located within the Lisbon metropolitan area (south-west Europe).	Northern	38 39' 45"	9 9' 59"	Patch	Land use type	A total of eleven land-cover classes were identified in the park area, including six vegetation units covering c. 77% of the total area. Each vegetation unit corresponded to a main vegetation type, which was classified based on tree density (low and high tree density) and type of understory (no understory – trails and parking areas; irrigated herbaceous understory – lawns; not irrigated herbaceou…	Many	More than 10	More than 10	Y	The park was established in 1997, in lands used formerly for agricultural purposes that had once been assigned to urbanization, and it is currently the city's largest urban green.	2015	2015	June	June	N	Y	Community	Biodiversity	Abundance	Total bird abundance was higher in both areas with lower tree density. Potential seed dispersal service, indicated by the abundance of all omnivorous birds, was higher in lawns, but main seed dispersers were found in all sampled vegetation types. From the 11 omnivorous species identified in the study area (in a total of 18), 4 are important seed dispersers in the Mediterranean region. Overall, th…	Yes	Management	In this work, we provide a general framework to optimize the management of urban parks as multifunctional green spaces, through the spatially detailed assessment of ecosystem services. By using this approach, we can identify trade-offs and synergies in the provision of ecosystem services, providing important information for both the management and planning of urban parks. The assessment at park l…	RK
23	A23	Hartigan et al. (2021)	Hartigan M, Fitzsimons J, Grenfell M, Kent T.	Australia	Developing a metropolitan-wide urban forest strategy for a large, expanding and densifying capital city: Lessons from Melbourne, Australia.	2021	Land	Peer-reviewed Journal	martin.hartigan@gww.com.au	The Nature Conservancy and Resilient Melbourne. Living Melbourne: Our Metropolitan Urban Forest Technical Report; The Nature Conservancy and Resilient Melbourne: Melbourne, Australia, 2019.	Australia	Melbourne	Melbourne, located in temperate south-eastern Australia	Southern	NA	NA	Patch	Canopy Cover	Distribution and height of vegetation across metropolitan Melbourne. The resultant mapping classified vegetation height into 5 Height Class categories: 1 = 0–0.3 m (grass), 2 = 0.3–3 m (shrub), 3 = 3–10 m (small tree), 4 = 10–15 m (tree), 5 = 15+ m (large trees).	Many	Eastern Yellow Robin, Superb Fairy-wren, Eastern Rosella, and others not listed	NA	Y	Melbourne is consistently ranked as one of the world’s most liveable cities and Victoria, the state for which it is the capital, has been known as ‘Garden State’. Melbourne has one of the highest percentages of open green space of any city in the world. The distribution and extent of native vegetation varies, with inner-city areas retaining less original native vegetation and having a larger prop…	NA	NA	NA	NA	NA	NA	Community	Demographics/Patterns	Species distribution	The high suitability of particular riparian corridors (such as along the Yarra River and Dandenong Creek) for many of these bird species highlights the importance of these features for the persistence of some species in the urban landscape, and the importance of connectivity [40,45]. However, for species that are better able to exist in the urban environment, suitable habitat and connectivity is …	Yes	Restoration	Identifying a network of existing and potentially new habitat corridors at different scales for a range of species (and protecting and improving these corridors) will be an important step in creating an enhanced urban forest for Melbourne. For example, combining habitat models based on species records and known habitat preferences with canopy mapping can reveal areas for future corridor improveme…	RK
24	A24	Koli et al. (2019)	Koli, V., Chaudhary, S., Sundar, KS.	India	Roosting Ecology of Black-Headed Ibis (Threskiornis melanocephalus) in Urban and Rural Areas of Southern Rajasthan, India	2019	Waterbirds	Peer-Reviewed Journal	vijaykoli87@yahoo.in	NA	India	Rajasthan	Southern region of Rajasthan, India	Northern	NA	NA	Region	Land use type	They measured tree height, girth at breast height, canopy cover,, and the number of avaliable trees around nesting site	One	Black-Headed Ibis	Threskiornis melanocephalus	Y	Region has a few forested protected reserves, scattered trees outside and in urban and rural areas. Trees outside reserves have been exploited... T	2017	2017	June	September	N	Y	Population	Breeding	Nesting survival	Urban and Rural settings were both important as roost sites for the Black-headed Ibis. Nest site characteristics varied significantly between both urban and rural roost sites. Trees were much larger at roost sites compared to nest sites, especially in urban settings.	Yes	Conservation	(Status) Assessments should include the identification and maintenance of roosting sites as an important conservation strategy	CC
25	A25	Innangi et al. (2019)	Innangi M, Balestrieri R, Danise T, d’Alessandro F, Fioretto A.	Italy	From soil to bird community: A Partial Least Squares approach to investigate a natural wooded area surrounded by urban patchwork (Astroni crater, southern Italy).	2019	Ecological Modelling	Peer-Reviewed Journal	michele.innangi@unina.it	NA	Italy	Naples	Astroni Crater World Wildlife Fund (WWF) Reserve, in the volcanic area of Campi Flegrei in the urban area Naples, Italy	Northern	NA	NA	Patch	Diversity metric, Composition	A total of 464 and 454 living trees were measured, in the Holm Oak Wood and in the Mixed Wood, respectively. The results of the tree diversity survey confirmed that in the Holm Oak Wood, holm oak was 70% of all trees, followed by ash, tree heath, and black locust. Mixed Wood showed a greater species diversity with a codominance of hornbeam (Carpinus betulus) and ash, along with other species such…	Many	More than 10	More than 10	N	NA	2016	2016	May	June	N	N	Community	Biodiversity	Biodiversity metric, Species distribution	In the two ecosystems, a grand total of 18 species of nesting birds were ascertained. In terms of species diversity, the ecosystems were comparable both in terms of dominance (D = 0.10) and Shannon-Wiener diversity index (H’= 2.33), while evenness was slightly higher in the Mixed Wood compared to the Holm Oak Wood (0.68vs.0.64, respectively). different guilds of species are correlated with forest…	Yes	Management	The approach showed interesting outputs and could be important in linking forest ecological compartments whose connections in terms of matter and energy flows are not immediately detectable. This could open new perspectives and potentiality in land use management, both in terms of C stock and biodiversity evaluations.	RK
26	A26	Pickens et al. (2017)	Pickens BA, Marcus JF, Carpenter JP, Anderson S, Taillie PJ, Collazo JA.	USA	The effect of urban growth on landscape-scale restoration for a fire-dependent songbird.	2017	Journal of Environmental Management	Peer-Reviewed Journal	bpickens@audubon.org	NA	USA	NA	North Carolina, USA	Northern	NA	NA	Region	Canopy Cover, Land use type	Land cover classes were quantified with the 2011 NLCD. Ever-green forest and a combined classification of scrub/shrub plusgrassland/herbaceous land cover types were tested. Scrub/shrub and grassland/herbaceous were combined because on-the-groundvalidation suggested these two classes could not be distinguished in our study region. The percent of tree canopy cover, and its standard deviation, were …	One	Bachman's sparrow	Peucaea aestivalis	N	NA	2006	2013	NA	NA	Y	Y	Population	Demographics/Patterns	Species distribution	The restoration scenario of canopy cover reduction by 30% resulted in a total of 532,527 ha of Bachman's sparrow habitat compared to 275,051 ha in the prescribed fire scenario and 678,503 ha when both scenarios were applied. Although 47% of the predicted occurrences were in protected areas, the scenarios showed minimal opportunities for restoration in protected areas. For the combined treatment s…	Yes	Restoration	The results show that restoration with knowledge of how spatio-temporal landscape change affects species distribution and habitat patch metrics, could help avoid conflict with projected urban growth effects. Restoration planning with a landscape perspective can provide a strategy to increase patch sizes and reduce isolation compared to present conditions. Study focused on Bachman's sparrow, howev…	RK
27	A27	Rodewald et al. (2005)	Rodewald PG, Matthews SN.	USA	Landbird use of riparian and upland forest stopover habitats in an urban landscape	2005	The Condor	Peer-Reviewed Journal	rodewald.2@osu.edu	NA	USA	Columbus	Study sites were located within the Columbus metropolitan area and included portions of Delaware, Pickaway, and Franklin Counties, Ohio.	Northern	NA	NA	Region	Composition, Land use type, Canopy Cover	Study sites: 12 in mature riparian forests and 12 in mature upland forests. To facilitate comparisons, upland and riparian habitats were paired forest edge sites located 1– 5 km apart and comparable in size and shape (at least 300 m × 80 m). Forests were each 80–100 years old and 16–26 m tall. Forest canopies were largely continuous, with occasional tree-fall gaps. Riparian sites each bordered a …	Many	More than 10	More than 10	N	NA	2001	2003	April	May	Y	Y	Community	Biodiversity	Abundance, Community changes, Species distribution	Our research on transient landbird communities within urban midwestern landscapes suggested that mature upland forests were more heavily used by migrating landbirds than riparian forests. In upland forests, stopover abundance was 86% higher for Neotropical transients and 118% higher for temperate transients than in riparian forests. These overall differences were driven by strong patterns of occu…	Yes	Conservation, Management	Findings suggest that creating or maintaining heterogeneous edge habitats within small urban forests may have conservation value for migrating landbirds.Results are relevant to the conservation and management of forest sites located within fragmented Midwestern landscapes and point to the importance of directing conservation attention toward both upland and riparian forest habitats. Although wood…
28	A28	Jackson et al. (2013)	Jackson AK, Froneberger JP, Cristol DA	USA	Habitat near nest boxes correlated with fate of Eastern Bluebird fledglings in an urban landscape	2013	Urban Ecosystems	Peer-Reviewed Journal	NA	NA	USA	Williamsburg	Williamsburg, Virginia	Northern	NA	NA	Multi-patch	Canopy Cover, Composition	Field habitat sampling within a 30-m radius of nest boxes, sampling five vegetation structure variables around each nest: (1) canopy cover, (2) shrub cover, (3) distance to nearest tree, (4) diameter at breast height (DBH) of nearest tree, and (5) height of lowest perch on nearest tree.	One	Eastern bluebird	Sialia sialis	N	NA	2008	2009	March	September	Y	Y	Individual	Breeding	Micro breeding	Habitat structure differed between nest boxes giving rise to fledglings that survived for at least 20 days and those producing fledglings that were killed by hawks within 10 days of fledging. Surviving fledglings tended to come from nests surrounded by dense forest, little grass, and close trees.	Yes	Management	The results suggest that while bluebirds often nest in artificial cavities far from trees or in sparse stands of mature trees, these locations are less favorable for survival of young fledglings because they are prone to increased hawk predation. Managers of nest box trails in suburban and urban habitats should take this into account when selecting nest box locations, placing nest boxes near area…	RK
29	A29	Tremblay and St. Clair (2011)	Tremblay MA, St. Clair CC	Canada	Permeability of a heterogeneous urban landscape to the movements of forest songbirds	2011	Journal of Applied Ecology	Peer-Reviewed Journal	mariet@ualberta.ca	NA	Canada	Calgary	Calgary, Alberta, east of the Rocky Mountains in western Canada	Northern	51 05' 00"	114 05' 00"	Multi-patch	Connectivity, Fragmentation, Canopy Cover	Riparian corridors aredominated by native balsam poplar Populus balsamifera forests. The intervening urban matrix comprises a mix of residential, commercial,industrial and recreational areas and managed parks. These areas support a forest dominated by a mix of native and non-native species of spruce (Picea spp.), poplar (Populus spp.),birch (Betula spp.) and fruit-bearing trees (e.g.Prunus and Ma…	Many	Black-capped chickadee, Yellow warbler	Poecile atricapillus, Dendroica petechia	N	NA	2006	2007	May	July	Y	Y	Individual	Behaviour	Migration	Multiple gaps, whether linear or otherwise, inhibited the movements of both our study species even though such features did not necessarily represent impediments to movements when occurring in isolation. Individual roads and rivers, for example, had little or no effect on warbler movements. However, in combination with other gaps, return times of warblers were negatively affected.Other treatment …	Yes	Management	Results suggest two complementary approaches for increasing landscape permeability for urban birds. To benefit urban-sensitive birds like yellow warblers, conservation efforts should focus on preserving habitat connectivity along riparian corridors and other broad swathes of natural vegetation where movements are most likely to occur. Transportation bridges and other interruptions within riparian…	RK
30	A30	Robinson et al. (2018)	Robinson DH, Mathewson HA, Morrison ML, Wilkins RN.	USA	Habitat effects on golden‐cheeked warbler productivity in an urban landscape	2018	Wildlife Society Bulletin	Peer-Reviewed Journal	Diannehd@gmail.com	NA	USA	Austin	Austin, Texas	Northern	NA	NA	Patch	Composition, Canopy Cover	6 criteria to select potential study sites (habitatpatches): habitat patch delineations, proximity to urbanareas, edge:area ratio, habitat patch canopy cover, habitat patch size, and woodland composition of the habitat patch.	One	Golden-cheeked warbler	Setophaga chrysoparia	N	NA	2001	2002	March	June	Y	Y	Individual	Breeding, Demographics/Patterns	Species distribution, Meso breeding	Warblers occupied 24% (n¼63) of patches surveyed; 10% (n¼63) of habitat patches had >1 established territory. Warblers successfully paired in 4 patches and fledged young in 3 patches. We found an increasing probability ofoccupancy at approximately 65–70% canopy cover, and an added effect of distance to the nearest habitat patch. We found that distance to and size of the nearest habitat patch best…	Yes	Management	We recommend to manage for oak–juniper woodland patches with >70% canopy cover that are >26 ha in size, in close proximity to other oak–juniper woodland patches with equal or greater canopy cover and patch size when managing for golden-cheeked warblers within an urban matrix.	RK
31	A31	Narango & Rodewald (2018)	Narango, D., Rodewald, S.	USA	Signal information of bird song changes in human-dominated landscapes	2018	Urban Ecosystems	Peer-Reviewed Journal	dnarango@gmail.com	NA	USA	Columbus	In and around Columbus, Ohio	Northern	NA	NA	Multi-patch	Composition	Vegetation attributes preferred by cardinals was a measure of territory quality. They described vegetation composition and structure, trees and large woody shrubs were identified and classified in 4 size classes.	1	Northern Cardinal	Cardinalis cardinalis	N	NA	2011	2011	March	September	N	Y	Population	Breeding, Behaviour, Resources	Nesting survival, Oral communication, Foraging/Movement	Males with lowest, shortest songs had the largest body size in rural landscapes, but absent in urban landscapes. Relationship between temporal component and body size dependent on surrounding landscape.	No	NA	NA	CC
32	A32	LaMontagne et al. (2015)	LaMontagne JM, Kilgour RJ, Anderson EC, Magle S.	USA	Tree cavity availability across forest, park, and residential habitats in a highly urban area	2015	Urban Ecosystems	Peer-Reviewed Journal	jlamont1@depaul.edu	NA	USA	Chicago	Chicago, Cook County, Illinois	Northern	41 53' 00"	87 38' 00"	Multi-patch	Individual tree management, Land use type, Composition, Canopy Cover	In all three study habitats (forest, park, residential), the total number of trees surveyed was recorded as well as the number of trees with cavities. For both control trees and cavity trees tree size(dbh), level of decay based on a modified Maser et al. (1979) scale ranging from 1 to 5 (1,healthy and the crown area is 100 % alive; 2, the crown is 1–49 % dead; 3, crown is 50–99 % dead; 4, the cro…	Many	NA	NA	N	NA	2012	2013	December	April	N	Y	NA	NA	NA	Comparing natural and excavated cavities across three habitat types in an urban area, authors found that overall cavity prevalence was similar in residential areas, large parks, and forests. However, excavated cavities were more common in forest areas, whereas trees containing natural cavities were most abundant in large parks. These results were contrary to the prediction that trees in residenti…	Yes	Management	Most trees in large parks and residential areas were very healthy (showed limited amounts of decay) which suggests that suitable cavity-creating trees are available for excavation by at least Yellow-bellied Sapsuckers in residential areas, but not likely for other species of woodpeckers. While conducting cavity surveys in residential areas, authors observed sapsucker feeding holes and two foragin…	RK
33	A33	Smith (2007)	Smith PG.	Canada	Characteristics of urban natural areas influencing winter bird use in southern Ontario, Canada	2007	Environmental Management	Peer-Reviewed Journal	NA	NA	Canada	NA	Cities within the Greater Golden Horseshoe urban area (population 7.5 million) in south-central Ontario, Canada, including Toronto (population ~2,480,000), York Region (population ~810,000), Hamilton (population ~490,000) and Waterloo Region (population ~440,000)	Northern	NA	NA	Multi-city	Forested area, Canopy Cover, Land use type	The percentage of each natural area covered by forest, field and managed parkland was estimated from maps and aerial photographs from the period of each survey. The presence or absence of riparian habitat and open water (> 50 m2) was identified. The number of habitat types was assessed as the number of the following present in each urban natural area: forest, successional field, horticultural par…	Many	More than 10	More than 10	N	NA	NA	NA	December	March	Y	Y	Community	Biodiversity	Biodiversity metric	Winter birds the importance of area (size) and natural vegetation, rather than managed, horticultural parkland, within urban natural areas as well as percent urban land use and natural habitat in surrounding landscapes. Alien bird density and percent ground feeding species increased with percent surrounding urban land use. Higher percent forest cover was associated with higher percentages of fore…	Yes	Conservation, Restoration	Size, disturbance, vegetation and surrounding habitat and urban land use influence the ecological value of urban natural areas. The importance of the size and vegetation of natural areas and surrounding habitat availability and land use is confirmed for winter birds in this study. Also confirmed is the need to conserve and restore natural habitats within urban natural areas, and avoid conversion …	RK
34	A34	Fernandez-Juricic et al. (2001)	Fernandez-Juricic, E., Jimenez, MD., Lucas, E.	Spain	Alert distance as an alternative measure of bird tolerance to human disturbance: implications for park design	2001	Environmental Conservation	Peer-Reviewed Journal	estebanfj@yahoo.com	NA	Spain	Madrid	Five wooded fragments within the city of Madrid	Northern	40 25' 00"	3 43' 00"	Multi-patch	Composition, Canopy Cover, Forested Area	The following microhabitat variables were recorded in 25-m circular plots: grass cover (%), shrub cover (%), shrub height (m), coniferous cover (%), deciduous cover (%), and tree height (m)	Many	House sparrow, Blackbird, Woodpigeon, and Magpie	Passer domesticus, Turdus merula, Columba palumbus, Pica pica	N	NA	1998	1998	May	July	N	N	Community	Behaviour	Oral communication	The location of human activity only impacted the House Sparrow's alert distance, which increased alert distances in the proximity of pathways. Habitat structure modified the alert distances of all four species. The greater the avaliability of escape cover, the more tolerant birds were of people. No relationship was found between the number of individuals and alert distances.	Yes	Management	The following recommendations apply mainly to ground foraging birds. First, alert distances can be a conservative indicator of bird tolerance to specific situations. Second, habitat complexity could increase tolerance levels of bird species by increasing the availability of cover to be used as refuges from disturbance, thereby decreasing the perceived risk of predation. Third, minimum approaching…	CC
35	A35	Becker and Weisberg (2015)	Becker ME, Weisberg PJ	USA	Synergistic effects of spring temperatures and land cover on nest survival of urban birds	2015	The Condor	Peer-Reviewed Journal	beckermiles6@gmail.com	NA	USA	Reno, Sparks	15.25-km transect along the Truckee River, through the cities of Reno and Sparks in northern Nevada	Northern	NA	NA	Region	Canopy Cover	Percentage of canopy cover within a 20-m radius of a nest and all vegetation within a 100-m radius and within a 500-m radius.	Many	American Robin, Mourning Dove, and Black-headed Grosbeak	Turdus migratorius, Zenaida macroura, Pheucticus melanocephalus	Y	The city boundaries have expanded rapidly in the past 40 yr, establishing residential areas, suburbs, and industrial parks in a complex patchwork of land uses. Areas of natural vegetation, primarily sagebrush communities, and farmland remain where the boundaries of developed land parcels abruptly end.	2009	2012	March	April	Y	Y	Community	Survival	Nesting survival	Canopy cover within 20 m of the nest was positively associated with a higher nest-survival probability for all 3 study species that are low- to mid-level canopy nesters. Doves and robins built significantly higher nests than grosbeaks.	Yes	Restoration	Nests were more likely to survive at locations with more canopy cover in a 20-m radius and at sites with more pedestrian traffic, which suggests that increasing cover of native riparian tree canopy at fine scales may enhance habitat quality in multiuse urban reserves.	RK
36	A36	Jokimäki et al. (2017)	Jokimäki J, Suhonen J, Vuorisalo T, Kövér L, Kaisanlahti-Jokimäki ML	Finland	Urbanization and nest-site selection of the Black-billed Magpie (Pica pica) populations in two Finnish cities: From a persecuted species to an urban exploiter	2017	Landscape and Urban Planning	Peer-Reviewed Journal	jukka.jokimaki@ulapland.fi	NA	Finland	Rovaniemi, Turku	Turku is located in southern Finland, and Rovaniemi in northern Finland	Northern	60 27' 00" , 66 230' 00"	22 15' 00", 25 42' 00"	Multi-city	Individual tree management, Composition	Nest trees were identified to the species/genus level, and the height of tree and the height of the nest bottom from the ground was estimated. In addition, the number of each tree species/genus around (within 50 m) each Magpie nest was calculated.	One	Eurasian Magpie	Pica pica	Y	Turku was founded ca. 1300 A.D., making it the oldest town in Finland. The town of Rovaniemi, on the other hand, is the one of the northernmost towns in Finland. The town was almost totally destroyed at the end of the Second World War.	1991	2012	April	May	Y	Y	Population	Breeding	Micro breeding	In both towns, Magpie nest surroundings contained more green areas and fewer built-up areas than non-breeding random sites. Magpie selects more often common tree species than rare tree species as its nest site in Finland.In Rovaniemi and Turku, the Magpie builds its nests usually in the top part of the tree, on average at the relative height of 72% of tree height.	Yes	Restoration, Management	Tree species selection should be considered when making decisions concerning tree planting in urban green areas. In northern latitudes, Magpies prefer coniferous over deciduous trees, and to attract Magpies also to the urban areas, using conifers in urban park management is a good option. However, our results indicate that after the colonization phase in urban habitats, the Magpie has increasingl…	RK
37	A37	McCabe et al. (2018)	McCabe JD, Yin H, Cruz J, Radeloff V, Pidgeon A, Bonter DN, Zuckerberg B.	USA	Prey abundance and urbanization influence the establishment of avian predators in a metropolitan landscape	2018	Proceedings of the Royal Society B	Peer-Reviewed Journal	jmccabe4@wisc.edu	NA	USA	Chicago	Chicago, IL, USA	Northern	NA	NA	Multi-patch	Canopy Cover	Tree canopy cover assessed from Landsat data	Many	Coopers hawk, Sharp-shinned hawk	Accipiter cooperii, Accipiter striatus	N	NA	1996	2016	November	April	Y	Y	Community	Demographics/Patterns	Species distribution	Hawks initially colonized along the outskirts of the city and were less likely to colonize areas of high imperviousness, avoiding heavily developed areas and landscapes with high tree cover while favouring sites with greater prey abundance. Colonization was negatively associated with tree canopy cover; sites with less tree cover showed higher levels of colonization	No	NA	NA	RK
38	A38	Howell et al. (2021)	Howell PE, Terhune TM, Martin JA.	USA	Edge density affects demography of an exploited grassland bird.	2021	Ecosphere	Peer-Reviewed Journal	paige.e.howell@gmail.com	NA	USA	NA	Research was conducted on the 1616 ha property owned by Tall Timbers (a non-profit organization), located in northern Leon County, Florida, USA (Fig. 2).	Northern	NA	NA	Multi-patch	Land use type	We considered three treatment levels that increased in edge density and decreased in habitat amount: control (control; no mowing), low edge density (low; 27.43 × 27.43 m spaced mowed grids), and high edge density (high; 9.14 × 9.14 m spaced mowed grids; Figs. 2, 3).	One	Northern bobwhite	Colinus virginianus	N	NA	2014	2016	NA	NA	Y	Y	Population	Breeding, Survival	Nesting survival, Individual survival/mortality, Micro breeding	Here, we provide experimental evidence for the impact of spatial structure, specifically edge density, on demography. Winter survival was lower in both low and high edge density treatments, relative to the control. However, in the high edge density treatment, a density-dependent response in fecundity and increased breeding season survival offset negative edge effects, whereas in the low edge dens…	Yes	Management	It is also possible that the reduction in habitat amount and increase in edge may reduce the quality of nesting habitat to the point that the landscape is insufficient to facilitate a density-dependent fecundity response. In these cases, the recommendation may be to maintain contiguous landscapes with no internal edges and avoid reducing survival. Alternatively, managers could intersperse un-frag…	KHT
39	A39	Parrish & Hepinstall-Cymerman (2012)	Parrish, M. & Hepinstall-Cymerman, J.	USA	Associations between multiscale landscape characteristics and breeding bird abundance and diversity across urban-rural gradients in Northeastern Georgia, USA	2012	Urban Ecosystems	Peer-Reviewed Journal	jhepinstall@warnell.uga.edu	NA	USA	Athens	Athens, Georgia	Northern	NA	NA	Region	Forested area, Composition, Land-Use Type	They measured four forest landscape configuration variables: percentage of the landscape occupied by the largest forest patch, mean distance between forest patches, forest patch density, total amount of forest edge present.	Many	More than 10	More than 10	Y	Before colonial settlement, the Piedmont was mostly covered with pine (Pinus spp.), hardwood, and mixed pine-hardwood forests; however, much of the land was cleared for agriculture by the 1900s (Coleman et al. 1977). Today the landscape is a mixture of remnant and old-field succession forestland, production forestland, agriculture, and developed lands.	2007	2008	May	July	Yes	Y	Community	Demographics/Patterns	Abundance, biodiversity metric	Preferred breeding habitat for most species was forest (66% of species), followed by early successional (20%) and urban / suburban (14%). Most species were complete or partial migrants (40% and 38% of species, respectively), with permanent residents representing only 22% of species. Roughly half of species exhibited synanthropic tendencies (52% of species).	No	NA	NA	CC
40	A40	Kinzig et al. (2005)	Kinzig AP, Warren P, Martin C, Hope D, Katti M.	USA	The effects of human socioeconomic status and cultural characteristics on urban patterns of biodiversity	2005	Ecology and Society	Peer-Reviewed Journal	ann.kinzig@asu.edu	NA	USA	Phoenix	Phoenix, Arizona	Northern	NA	NA	Multi-patch	Diversity metric	16 parks: five each in high- and medium-income areas, and six in lower-income areas. They identified every perennial plant to the finest taxonomic level possible, usually the species level, in each of the focal parks, and along four 200-m transects in the neighborhoods around the park.	Many	More than 10	More than 10	N	NA	2000	2001	December	October	Y	Y	Community	Biodiversity	Species distribution	Augmenting traditional gradient analysis with consideration of the cultural and economic characteristics of residents occupying different urban neighborhoods improves understanding of patterns of biodiversity within the urban matrix. Median family income appears to be most effective in explaining neighborhood plant diversity. Neighborhood differences in species richness can be substantial. Author…	Yes	Management	Residents of lower socioeconomic status are less likely to be able to enjoy diverse plant and bird communities in their neighborhoods. Scientists and managers should be concerned with this. Inequitable access to “nature” in the places where people spend most of their time has environmental justice implications.Quality of life can be influenced by our surroundings, and one might argue that the poo…	RK
41	A41	Sorace and Visentin (2007)	Sorace A, Visentin M.	Italy	Avian diversity on golf courses and surrounding landscapes in Italy	2007	Landscape and Urban Planning	Peer-Reviewed Journal	sorace@iss.it	NA	Italy	Rome	23 golf courses located in the Italian lowlands and hilly territories (below 400 m a.s.l.)	Northern	NA	NA	Region	Forested area	The percentage of forest and other land cover in each golf area	Many	More than 10	More than 10	N	NA	2000	2001	May	June	Y	Y	Community	Biodiversity	Species distribution, Abundance	In the Italian golf courses, the total number of species andthe number of species sensitive to fragmentation increased withthe proportion of forest in the course area.	Yes	Management	Golf courses play a minor role for the presence of species of conservation concern that have more restrictive habitat needs and a low tolerances for disturbance. However, a high proportion of forest cover in the golf course may increase the richness of such species in particular those sensitive to forest fragmentation. Therefore, the designers of golf courses can enhance the conservation value of…	RK
42	A42	Zapata et al. (2014)	Zapata VM, Robledano F.	Spain	Assessing biodiversity and conservation value of forest patches secondarily fragmented by urbanisation in semiarid southeastern Spain.	2014	Journal for Nature Conservation	Peer-Reviewed Journal	vmzapata@um.es	NA	Spain	Murcia	municipality of Murcia (SE Spain)	Northern	NA	NA	Region	Connectivity, Composition, Forested area, Fragmentation	P. halepensis plantations. presence of all woody species recorded to determine frequency of occurrence, all Aleppo pines located within each plot counted to calculate mean density, and the height (in m) of each individual, its age and the presence of cones determined.	Many	More than 10	More than 10	N	NA	NA	NA	April	June	Y	Y	Community	Biodiversity	Biodiversity metric	Extreme fragmentation can eliminate core habitat, whose persistence increases bird species richness, allowing the persistence of patch interior species (Bianconi et al., 2003), in our case C. palumbus, P. cristatus and S. undata (positively associated with PCA-L.). Sturnus unicolor Temminck. is a ubiquitous species that apparently favours larger patches simply due to its dispersion from nearby ur…	Yes	Management	Reducing the density of pine trees where environmental conditions limit tree growth, will improve the structure of the understory and raise the biodiversity value of the studied patches. At a larger scale, the relationship of biodiversity with pine density also supports such a management strategy. On a landscape perspective, a network of small patches of different sizes spread around the urban-ru…	RK
43	A43	Hersek et al. (2002)	Hersek MJ, Frankel MA, Cigliano JA, Wasserman FE.	USA	Brown-headed Cowbird parasitism of Ovenbirds in suburban forest fragments.	2002	The Auk	Peer-Reviewed Journal	m.hersek@neu.edu	NA	USA	Weston	Weston, Massachusetts	Northern	NA	NA	Multi-patch	Fragmentation	Forest fragments located in a suburban landscape in eastern Massachusetts. Large (120–312 ha) and small (10–59 ha) forest fragments.	Many	Ovenbird, Brown-headed Cowbird	Seiurus aurocapillus, Molothrus ater	N	NA	1996	1999	NA	NA	Y	Y	Individual	Breeding	Micro breeding	There was no difference in number of nests depredated in large (16 of 46) compared to small (6 of 16) sites. Because our forests were all relatively small, we may have found few differences because all pairs were effectively in small fragments. However, our data suggest that Ovenbirds in even our smallest fragments are able to be successful; in fact, successful parasitized pairs were able to rais…	Yes	Conservation	Ovenbirds nesting in small fragments in relatively wooded landscapes, as was the case in this study, have higher reproductive success than do Ovenbirds nesting in similar-sized fragments within an agricultural landscape. Using Ovenbirds as a model for neotropical migrants, we suggest that small fragments in a landscape with relatively wooded connections between forested areas may allow migrants t…	RK
44	A44	Ficetola et al. (2007)	Ficetola GF, Sacchi R, Scali S, Gentilli A, De Bernardi F, Galeotti P.	Italy	Vertebrates respond differently to human disturbance: implications for the use of a focal species approach.	2007	Acta Oecologica	Peer-Reviewed Journal	francesco.ficetola@unimi.it	NA	Italy	Milan	Milan (Lombardy, Northern Italy) within the Lambro Valley Natural Park	Northern	45 35' 00"	9 16' 00"	Multi-patch	Forested area, Composition	Tree features were assessed by measuring all of the trees inside each wood patch. Available data for each of the 44 patches were the average tree diameter, the tree density (N/ha) and the patch surface area.	Many	More than 10	More than 10	N	NA	1999	2004	April	July	N	Y	Community	Biodiversity	Abundance	Litter disturbance was significantly related to the distribution of two bird species. This relationship was negative for the great spotted woodpecker but positive for the nuthatch. Wood maturity, a factor positively related to woods having large diameter trees, was positively related to the presence of the blue tit.	Yes	Management	The performance of focal species as a multi species umbrella was poor. Our results suggest that species specific differences in the response to the same source of disturbance can be strong; these differences can hinder the usefulness of focal species as surrogates and as a management tool.	RK
45	A45	Ladin et al. (2016)	Ladin ZS, D'Amico V, Baetens JM, Roth RR, Shriver WG.	USA	Predicting metapopulation responses to conservation in human-dominated landscapes.	2016	Frontiers in Ecology and Evolution	Peer-Reviewed Journal	NA	NA	USA	Newark	Newark, DE, USA	Northern	39 41′ 1"	75 44′ 58"	Multi-patch	Composition, Forested area	21 sites within 18 distinct forest fragments. Each site lay along an edge adjacent to non-forest land cover to control for edge effects. Sites ranged in size from 2.1 to 16.3 ha, and included Ecology Woods (Bray et al., 1965), where an ongoing 40-year demographic study on breeding wood thrushes occur.	One	Wood thrush	Hylocichla mustelina	N	NA	1973	2013	May	August	Y	Y	Population	Demographics/Patterns, Survival, Breeding	Species distribution, Nesting survival, Individual survival/mortality, Abundance	Compared to the Null scenario, the Reforest scenario increased mean annual population trends by 54%, the Remove cowbirds scenario increased mean annual population trends by 38%, and the scenario combining reforestation and cowbird removal increased mean annual population trends by 98%. Mean annual growth rates (λ) per site were greater in the Reforest and Remove cowbirds compared to the Null mode…	Yes	Conservation	We estimated that 23% of all forest habitat within BCR 30 (590,794 ha), is contained in forest fragments ≤20 ha that can provide valuable breeding and habitat for wood thrushes and other forest-breeding birds. Given observed differences in wood thrush occupancy across a range of patch sizes (Keller and Yahner, 2007; MacIntosh et al., 2011), we think that solely focusing conservation efforts on la…	RK
46	A46	Wysocki (2004)	Wysocki, D.	Poland	Nest re-use by Blackbirds - the way for safe breeding?	2004	Acta Ornithologica	Peer-Reviewed Journal	darekw@univ.szczecin.pl	NA	Poland	Szczecin	Northwestern Poland, Szczecin.	Northern	NA	NA	Multi-patch	Forested area, Composition, Individual tree management	Measured the plant type where the nest was built (either coniferous shrub, deciduous shrub, coniferous tree, or deciduous tree), and then the place where the nest was built (on branch, at trunk, in trunk bifurcation, or in a tree hollow)	One	Blackbird	Turdus merula	N	NA	1997	2003	NA	NA	Y	Y	Population	Breeding, Survival	Nesting survival	35 nests re-used year to year. In 33 of these cases, nest re-use occurred after a successful raising of fledglings.	No	NA	NA	CC
47	A47	Rodewald & Shustack (2008)	Rodewald, AM., Shustack, DP.	USA	Urban flight: understanding individual and population-level responses of Nearctic- Neotropical migratory birds to urbanization	2008	Journal of Animal Ecology	Peer-Reviewed Journal	rodewald.1@osu.edu	NA	USA	Columbus	Columbus, Ohio	Northern	NA	NA	Multi-patch	Forested area	Measured the mean forest width in metres.	One	Acadian Flycatcher	Empidonax virescens	Y	Most regional forest loss was 100 years ago. Landscapes along the rural –urban gradient had similar land use histories and comparable amounts and spatial configurations of forested habitats	2001	2006	May	August	Y	Y	Population	Breeding, Survival	Nesting survival	Annual survival for the time studied (2001-2006) did not have a strong relationship with urbanization. Individuals breeding in urban and rural areas might have different decision rules regarding site fidelity.	No	NA	NA	CC
48	A48	Thompson et al. (1993)	Thompson PS, Greenwood JJD, Greenaway K.	United Kingdom	Birds in European gardens in the winter and spring of 1988–89.	1993	Bird Study	Peer-Reviewed Journal	No email: Dr J.J.D. Greenwood, British Trust for Ornithology, Thetford, Norfolk IP24 2PU, UK.	NA	Multiple (14 countries)	Multiple	14 European countries (Finland, Norway, Sweden, Denmark, West Germany, Austria, Spain, Italy, Portugal, France, Switzerland, Belgium, The Netherlands and the Republic of Ireland). These were grouped into six geographical regions for analysis on a priori judgements of similarity of their avifaunas and climates.	Northern	NA	NA	Patch	Composition, Forested area	Measured garden area, altitude, trees present (trees, shrubs, vegetation layer), commonest habitat type in the surrounding area.	Many	More than 10	More than 10	N	NA	1988	1989	October	May	Y	N	Individual	Biodiversity	Abundance	Of all the habitat-related factors considered, garden size had the greatest effect on the number of species recorded. There was no overall effect of altitude on the number of species recorded. As expected, urban gardens were consistently poorer than the others in terms of the number of species recorded (Tables 2 & 3). However, the degree to which they were poor varied between regions, as did the …	No	NA	NA	KHT
49	A49	Fernández-Juricic (2002)	Fernández-Juricic E.	USA	Can human disturbance promote nestedness? A case study with breeding birds in urban habitat fragments.	2002	Oecologia	Peer-Reviewed Journal	estebanfj@yahoo.com	NA	Spain	Madrid	Madrid	Northern	NA	NA	Patch	Composition, Diversity metric, Canopy Cover, Forested area	Vegetation traits were measured in 25-m-radius circular plots distributed at 30-m intervals along transects in parks >2 ha, and randomly in parks <2 ha: grass cover, shrub cover, coniferous cover, deciduous cover, number of stems <10 cm, 10–30,30–50 and >50 cm dbh (diameter at breast height).	Many	More than 10	More than 10	N	NA	1997	1998	April	June	Y	Y	Community	Biodiversity	Species distribution, Abundance	Community structure, along with the distribution of individual species, in urban wooded fragments follows a nested rather than a random distributional pattern. Fragment size had an important influence on nestedness at the community and individual species levels. Nearly 55% of the species, on average, tended to occupy larger than smaller fragments. Habitat diversity affected community composition …	Yes	Conservation	First, the increase in local levels of human disturbance can affect community structure at the landscape scale, decreasing the suitability and availability of fragments for reproduction. This must be evaluated in areas with increasing levels of ecotourists due to the popularity of wildlife recreational activities, such as national parks, natural reserves, etc. Second, human disturbance could incr…	RK
50	A50	Tomasevic et al. (2017)	Tomasevic JA, Marzluff JM.	USA	Cavity nesting birds along an urban-wildland gradient: is human facilitation structuring the bird community?	2017	Urban Ecosystems	Peer-Reviewed Journal	tomasevi@uw.edu	NA	USA	Seattle	greater Seattle area	Northern	NA	NA	Multi-patch	Land use type, Canopy Cover	Forest cover (%, at a 1 km2 scale) estimated based on classified 30 m resolution land cover data based on 2007 Landsat TM and ETM satellite imagery to define urban-wildland gradient. This dataset included 14 land cover categories, two of which where "forest" (coniferous forest, >80 % coniferous trees, and deciduous and mixed forest, 10–80 % deciduous or mixed forest	Many	More than 10	More than 10	N	NA	1998	2010	April	August	Y	Y	Community	Biodiversity, Breeding	Micro breeding, Species distribution, Community changes, Abundance	Primary Cavity Nesters PCNs nested mostly on snags (98.5 %), while native Secondary Cavity Nesters SCNs (n = 141) used both natural (71.63 %) and anthropogenic (28.37 %) cavities. Non-native SCNs (n = 159 nests) used mostly anthropogenic cavities (98.11 %). PCN abundance facilitated native SCN abundance on sites with more than 12 % forest cover at 1-km2 scale, but not at less forested sites. Ther…	Yes	Conservation	The results suggest that conservation can be successful in urban areas because some native species that are sensitive to habitat degradation, such as cavity-nesting birds, can use resources provided by humans (directly or indirectly). The study adds to the increasing realization that humans not only destroy ecological function, they can also actively facilitate it (Marzluff 2014). Broadening our …	RK
51	A51	O’Neal Campbell (2006)	O’Neal Campbell M.	United Kingdom	Urban parks as shared spaces? The utility of alert distances as indicators of avian tolerance of humans in Stirling, Scotland.	2006	Area	Peer-Reviewed Journal	ecol55@hotmail.com	NA	Scotland	Stirling	Stirling, Scotland	Northern	56 12' 00"	3 95' 00"	Patch	Composition	The survey classified plants into four categories: grass and lawns, dense undergrowth (0.5 m tall), shrub (0.5-3 m) and trees (>3 m tall). The vegetation variables were height, shrubs, tree-shrub, tree undergrowth and tree-grass combinations, and the percentage of grasses, shrubs, undergrowth and trees.	Many	More than 10	More than 10	N	NA	2004	2004	April	August	N	Y	Community	Behaviour	Foraging/Movement	This study, observing birds after flight, revealed two different behaviours: (1) the reluctance of birds to leave the area, by flying to another nearby area, perching on a nearby branch of a tree or large shrubs (mostly the larger species) or hiding in dense foliage or undergrowth (mostly the smaller species), another form of habitat selection; and (2) the leaving of the area entirely. One of the…	Yes	Management	The use of several bird species over a large size range allows modelling for wider species selection, while the selection of passerines, generally seen as commoner, more tolerant invaders of human spaces,may allow a ‘tolerance bench mark’, for the study of less tolerant species. Such knowledge may provide an effective grounding for park planning and vegetation maintenance, a vital issue due to th…	RK
52	A52	Rao & Koli (2017)	Rao, S. & Koli, VK.	India	Edge effect of busy high traffic roads on the nest site selection of birds inside the city area: Guild response	2017	Transportation Research	Peer-Reviewed Journal	vijaykoli87@yahoo.in	NA	India	Udaipur	Udaipur city in Rajasthan, India	Northern	28 58' 00"	73 68' 00"	Multi-patch	Canopy Cover, Forested Area	DBH, Canopy cover, tree type, and tree species was recorded for all nests in the study.	Many	More than 10	More than 10	N	NA	2016	2016	May	June	N	Y	Community	Breeding	Nesting survival	Carnivore, and nectivore preference to high girth nesting trees with suitable nesting height, nest site height with suitable canopy cover; frugivorous and granivorous preference to nesting near to water and bin center, while insectivorous were nesting in the intermediate habitat of other guilds	No	NA	NA	CC
53	A53	Kang et al. (2015)	Kang W, Minor ES, Park CR, Lee D.	Republic of Korea	Effects of habitat structure, human disturbance, and habitat connectivity on urban forest bird communities	2015	Urban Ecosystems	Peer-Reviewed Journal	leedw@snu.ac.kr	NA	South Korea	Seoul	Seoul and surrounding cities in Gyeonggi Province, South Korea	Northern	NA	NA	Region	Canopy Cover, Composition, Land use type, Forested area	Forty-four forest patches between 0.5 and 20.0 ha in size. Mean canopy cover, shrub cover, ground vegetation cover, leaf litter cover, and cover of fine and coarse woody debris for each transect	Many	More than 10	More than 10	N	NA	2012	2012	April	October	Y	Y	Community	Biodiversity	Abundance, Species distribution	Patch area had the greatest effects on both overall species richness and abundance. In this study, only a small range of patch sizes (0.5–20 ha) was considered. Study also identified a patch size threshold for forest birds of ca. 3.5 ha.Remnant patches with lower levels of human disturbance had higher diversity than newly established patches where intense human activities occurred more frequently…	Yes	Management	Management strategies for the conservation of urban forest birds should consider not only local improvements in habitat structure – through increased patch size, reduced human disturbance, and increased vegetation complexity – but also the maintenance of habitat connectivity. Forest remnants should be a minimum of 3.5 ha.	RK
54	A54	Latta et al. (2013)	Latta SC, Musher LJ, Latta KN, Katzner TE.	USA	Influence of human population size and the built environment on avian assemblages in urban green spaces	2013	Urban Ecosystems	Peer-Reviewed Journal	steven.latta@aviary.org	NA	USA	Pittsburgh	Pittsburgh, Pennsylvania	Northern	40 26' 30"	80 00' 00"	Multi-patch	Forested area	Green area size and the amount of edge of each green area	Many	More than 10	More than 10	N	NA	2007	2007	June	July	N	Y	Community	Biodiversity	Community changes, Species distribution, Abundance	Species richness increased significantly with green area size, as did the number of rare species. Species diversity decreased significantly with an increase in the proportion of individuals of introduced species; in particular, cavity nesters were less abundant when introduced species were present. Elements of the built urban environment including commercial development and transportation corrido…	Yes	Management	To sustain diversity diverse conservation approaches may be required, perhaps including decreasing the density and influence of non-native introduced species. But reducing the influence of humans and their built environment as attractive nesting and foraging sites for introduced species may be an intractable problem. Conservationists might consider the possibility that only a few synanthropic spe…	RK
55	A55	James et al. (2010)	James P, Norman D, Clarke JJ.	United Kingdom	Avian population dynamics and human induced change in an urban environment	2010	Urban Ecosystems	Peer-Reviewed Journal	P.James@salford.ac.uk	NA	United Kingdom	Warrington, Halton	Warrington and Halton in northwest England	Northern	NA	NA	Region	Forested area	Woodland area, number of parcels of woodland	Many	More than 10	More than 10	Y	The predominantly urban boroughs of Warrington and Halton straddle the river Mersey in northwest England. Since the 1970s there has been a major change in land-use associated with both innovative town design and the decline of manufacturing and chemical industries in the boroughs. Also, co-ordinated programmes have directly addressed air and water pollution.	1978	2006	April	NA	Y	Y	Community	Demographics/Patterns	Species distribution	increase of several ecological guilds of breeding birds in Halton and Warrington is linked to improvements in air quality, water quality and land use, especially the extent and maturity of woodland.	Yes	Management	It has recently been shown that site area is the most consistent and significant predictor of bird species richness in public green spaces, with a consequent recommendation that, to maximise the number of urban bird species, urban greenspace in the UK should be at least 10 ha in extent, and left without intensive management (Chamberlain et al. 2007). Now that aerial or aquatic pollution appears t…	RK
56	A56	Khera et al. (2009)	Khera N, Mehta V, Sabata BC.	India	Interrelationship of birds and habitat features in urban greenspaces in Delhi, India.	2009	Urban Forestry & Urban Greening	Peer-Reviewed Journal	rajkhera@gmail.com	NA	India	Delhi	Delhi, situated on the banks of Yamuna river in Northern India.	Northern	NA	NA	Patch	Diversity metric, Forested area	19 greenspaces that were remnants of natural forests – also called as Delhi ridge, which are now managed horticulturally and are used by the residents for morning walks and other recreational purposes. Thus, all the greenspaces contained a mixture of natural and planted vegetation.	Many	More than 10	More than 10	N	NA	2006	2006	January	June	N	Y	Community	Biodiversity	Biodiversity metric	Results exhibit a negative relationship between the density of exotic woody species and bird diversity. Specifically, Prosopis juliflora – an exotic, which was the most abundant tree in the samples – exhibited a negative relationship with bird diversity. Principal component analysis (PCA) reveals that forest-preferring bird species increase with increasing greenspaces size, shrub diversity and sh…	Yes	Conservation	Very small greenspaces might not be able to accommodate for populations of bird species that are specialized on forest structures. One way of conserving these species in small greenspaces may be to connect the greenspaces to their neighboring ones, through corridors, to facilitate movement of birds. Several researchers have supported to establish corridors as these can prove to be a good habitat …	RK
57	A57	Kaushik et al. (2022)	Kaushik M, Tiwari S, Manisha K.	India	Habitat patch size and tree species richness shape the bird community in urban green spaces of rapidly urbanizing Himalayan foothill region of India.	2022	Urban Ecosystems	Peer-Reviewed Journal	monicak@aud.ac.in	NA	India	Dehradun	Dehradun city (30.3165° N, 78.0322° E) which is the capital of the northern state, Uttarakhand, India	Northern	30 31' 65"	78 03' 22"	Multi-patch	Forested area, Canopy Cover, Composition	urban green spaces of which six were educational institutions, four city parks, four residential complex, three office parks and one abandoned tea plantation.	Many	More than 10	More than 10	N	NA	2018	2019	March	December	Y	Y	Community	Biodiversity	Species distribution	Size of the urban green space at landscape level and tree species richness at the local scale emerged as important predictors influencing bird species richness, density and richness of imperilled insectivorous guild across seasons. Urban green spaces within education institutions and offices experiencing less vegetation management supported higher bird species richness and density whereas city pa…	Yes	Management	City planners should focus on allocating green spaces within urban settings and expand the formal green spaces. Existing green spaces could be improved by augmenting compositional and structural heterogeneity of vegetation as well as conservation of large old native trees.	RK
58	A58	Mazumdar & Kumar (2014)	Mazumdar AB, Kumar PR.	India	Difference in nesting ecology of purple sunbird Nectarinia asiatica among urban and rural habitats in New Delhi, India.	2014	Avocetta	Peer-Reviewed Journal	abhijit.mazumdar@rediffmail.com	NA	India	New Delhi	New Delhi, India	Northern	28 35' 00"	77 12' 00"	Patch	Composition	% of nest concealment by vegetation	One	Purple Sunbird	Nectarinia asiatica	N	NA	2007	2007	February	May	N	Y	Individual	Breeding	Micro breeding, Nesting survival, Population changes	Many urban nests were clumped around greener patches. Rural nests had significantly greater depth to support larger clutch sizes. Rural nests had significantly greater concealment than urban ones. Average egg/nest in urban and rural nests was 1.85 and 2.46 respectively. During incubation females were away from urban nests for significantly greater periods. Urban nests had significantly less hatch…	No	NA	NA	RK
59	A59	Barik et al. (2022)	Barik, S., Saha, G.K. and Mazumdar, S.	India	How the Habitat Features Influence Black-Headed Ibis (Threskiornis melanocephalus) in a Suburban Area? A Study from Mid-West Bengal, India.	2022	Proceedings of the Zoological Society	Peer-Reviewed Journal	ndumazumdar@gmail.com	NA	India	Katwa	Katwa, an old suburban town in the Burdwan district of West Bengal, India	Northern	23 65' 00"	88 13' 00"	Multi-patch	Land use type	six LULC types (viz. tree cover, hedges, crop land, open water, open land and built-up area), calculated the areas of each LULC types falling within 50 m circular plot around each point count stations using high resolution Google Earth image of Katwa	One	Black-Headed Ibis	Threskiornis melanocephalus	N	NA	2017	2018	October	July	Y	Y	Individual	Biodiversity	Abundance	The number of BHI significantly varied across different habitats and was highest in crop field habitat. Open land, tree cover, and built-up areas had no influence on the numbers of BHI. We encountered few BHIs from green-spaces particularly those located near the confluence of river Ajay and Bhaghirathi. It has been reported that BHI construct nests on trees adjacent to wetlands and human habitat…	No	NA	NA	RK
60	A60	Le Louarn et al. (2017)	Le Louarn M, Clergeau P, Briche E, Deschamps-Cottin M.	France	“Kill Two Birds with One Stone”: Urban Tree Species Classification Using Bi-Temporal Pléiades Images to Study Nesting Preferences of an Invasive Bird.	2017	Remote Sensing	Peer-Reviewed Journal	marine.le-louarn@univ-amu.fr	NA	France	Marseille	This study was carried out in the downtown and suburban part of Marseille, France. Located in the southeast of France, Marseille is the second most populous city in the country with an estimated human population of 855,000.	Northern	NA	NA	Multi-patch	Composition	Predicted species composition based on model outputs. The procedure consists of four steps: (1) data pre-processing (detailed in Section 2.2.1), (2) image segmentation, (3) feature extraction, and (4) object-based classification using SVM and RF. In this study, only nadir-visible trees were considered as the spectral information of trees obscured by shadows (i.e., from buildings) is difficult to …	One	Ring-Necked Parakeet	Psittacula krameri	N	NA	2009	2016	NA	NA	N	Y	Individual	Biodiversity, Breeding	Nesting survival, Abundance	The most used tree species is Platanus sp. in which 95% of the parakeets’ nests (invasive species) are found. A very low proportion of parakeet nests is also found in Quercus sp. and Tilia sp. Tree species classification performed in this study allowed identification of 98.5% of all tree species used by nesting ring-necked parakeets. Remote sensing techniques using open-source software such as Or…	No	NA	NA	KHT
61	A61	Wysocki et al. (2004)	Wysocki D, J. A, R. K, Śmietana P.	Poland	The size of breeding territory in an urban population of the Blackbird (Turdus merula) in Szczecin (NW Poland)	2004	Ornis Fennica	Peer-Reviewed Journal	darekw @sus . univ.szczecin .pl	NA	Poland	Szczecin	The observations were carried out in two city parks of Szczecin (420,000 inhabitants; NW Poland): Zeromski Park (Park Z,21 .9 ha) was studied in 1997-2000, while observations in Kownas Park (Park K, 16 ha) were conducted in 1998-2000. Park Z is located in the city centre	Northern	NA	NA	Patch	Composition, Canopy Cover	Shrub coverage (m), canopy development(%)and number of trees in territories acquired atdifferent dates (C= coniferous, D= deciduous) .	One	Blackbird	Turdus merula	N	NA	1997	2000	NA	NA	NA	N	Individual	Biodiversity	Abundance	The hypothesis that a large breeding territory increases amale European Blackbird's chances of attracting a female is supported also by the factthat there were no size differences between the territories held past pentade 20by old and young males. In the present study, all the measured variables that might affect territory quality (shrub coverage, development of canopy, presence of nest-shelterin…	No	NA	NA	KHT
62	A62	Jackson et al. (2011)	Jackson, A., Fronenberger, J., Cristol, D.	USA	Postfledging Survival of Eastern Bluebirds in an Urbanized Landscape.	2011	Journal of Wildlife Management	Peer-Reviewed Journal	allyson.jackson@briloon.org	NA	USA	Williamsburg	Willamsburg city in Virginia	Northern	NA	NA	Multi-patch	Land use type	Classified habitat types into the following 6 categories: 1) unmanaged forest (hereafter forest; continuous canopy with an unmowed forest floor, retaining debris, shrub, and herbaceous layer below the canopy), 2) park-like forest (hereafter park-like; trees with mowed understory, typical of those along golf course fairways), 3) short grass (hereafter grass; grass that is mowed on a regular basis …	One	Eastern Bluebird	Sialia sialis	N	NA	2008	2009	April	July	Y	Y	Population	Survival	Nesting survival	Over the 2 yr of our study, we tracked 156 bluebird fledglings (2008: n ¼ 70, 2009: n ¼ 86). Overall survival rate to 40 days postfledging was 65.4%. Predictably, as fledglings got older, daily survival increased. Fledglings did not appear to select other landcover types (park-like forest, impervious surface, midlevel vegetation, water) in any different proportion than the nesting habitat.	Yes	Management	For golf course and other land managers trying to provide adequate habitat for birds, postfledging survival must be considered. Programs, such as Audubon International’s Cooperative Sanctuary Program (Audubon International 2010), that certify golf courses for conservation value, as well as agencies that promote nest box use, should consider suitability of the surrounding habitat for offspring sur…	CC
63	A63	Munoz et al. (2008)	Munoz, A., McCleery, R., Lopez, R., Silvy, N.	USA	Nesting ecology of mourning doves in an urban landscape	2008	Urban Ecosystems	Peer-Reviwed Journal	anna.munoz@tamu.edu	NA	USA	College Station	College Station in Texas	Northern	NA	NA	Patch	Forested area, Canopy Cover	Tree species, DBH, and canopy diameter were all recorded for all mourning dove nests sites.	One	Mourning Dove	Zenaida macroura	N	NA	2003	2004	March	September	Y	N	Population	Breeding	Nesting survival	Tree and urban features were important indicators for nest-site selection and nest success for mourning doves within the study area. Specific tree features found to be important predictors in mourning dove nest-site selection were tree species and increasing values of DBH and canopy diameter	No	NA	NA	CC
64	A64	Minor et al. (2012)	Minor ES, Appelt CW, Grabiner S, Ward L, Moreno A, Pruett-Jones S.	USA	Distribution of exotic monk parakeets across an urban landscape.	2012	Urban Ecosystems	Peer-Reviwed Journal	eminor@uic.edu	NA	USA	Chicago	This study took place in and around Chicago, Illinois (USA), a metropolitan area that covers almost 600 km2 and is home for approximately 8 million residents. The city borders Lake Michigan and is in the transition zone between eastern deciduous forests and the Midwestern prairies, although very little natural habitat remains in the city itself.	Northern	NA	NA	Multi-patch	Canopy Cover, Forested area	Measured a number of environmental variables using ArcGIS 9.3 (Table 1): percent of land zoned as residential, the percent of land in open green space (this included parks, cemeteries, and golf courses but excluded forest preserves, as monk parakeets have not been observed in forests across Chicago or elsewhere (e.g., Sol et al. 1997)), human population density, distance to railroad tracks, dista…	One	Monk parakeets	Myiopsitta monachus	N	NA	2009	2009	September	October	Y	N	Individual	Breeding, Biodiversity	Nesting survival	Seventy-one substrates (42 %) were trees (supporting a total of 107 [43 %] nesting structures) and 98 [58 %] were built substrates (supporting a total of 142 [57 %] nesting structures) including railroad overpasses, telephone and light poles, satellite dishes, transmission towers, and structures associated with electrical substations. Our habitat suitability model indicated that residential zonin…	No	NA	NA	KHT
65	A65	Meissner and Zolkos (2010)	Meissner W, Żółkoś K.	Poland	Does the Magpie Pica pica (L.) prefer poplars as a nesting tree in the urban environment?	2010	Polish Journal of Ecology	Peer-Reviwed Journal	w.meissner@univ.gda.pl	NA	Poland	Gdańsk	The research was conducted in Zaspa, a 180 ha district in the city of Gdańsk with mostly medium (4- to 5-storey) and tall (10to 12-storey) buildings.	Northern	NA	NA	Multi-patch	Individual tree management, Composition	In April 2004 we counted all trees and shrubs in the district taller than 3 m, the minimal height assumed suitable for magpie nesting based on previous observations. We distinguished various spatial organizations of the trees: rows of more than two trees planted in a line; clumps of more than two trees growing close to each other in a random pattern; two trees growing close together; and single t…	One	Magpie	Pica pica	Y	This urban district was developed in the early 1970s and almost all the trees were planted between 1974 and 1979 (A. Dąbrowski – pers. comm.).	2004	2004	April	April	NA	N	Individual	Breeding	Nesting survival	We counted 5294 trees and high shrubs in the study area. The most numerous were maples (Acer sp.), followed by lindens (Tilia sp.) and sorbs (Sorbus sp.) (Table 1). We found 124 magpie nests in 10 different species of tree, more than 80% in maples, lindens and both types of poplars. The relationship between the type of spatial tree organization and the presence of nests remained statistically ins…	No	NA	NA	KHT
66	A66	Hong et al. (2013)	Hong S-H, Kim J-S, Ki K-S, Park S-G, Kurosawa K.	South Korea	Woodpeckers Appearance and Forest Vegetation Type in Urban Forests of Seoul Area, Korea.	2013	Journal of the Faculty of Agriculture Kyushu University	Departmental Academic Paper	sgpark@sunchon.ac.kr	NA	South Korea	Seoul	A detailed actual vegetation map (on a scale of 1/1,000) was created for the first time for Seoul City. The map is most accurate actual vegetation map of Korea. Therefore, Seoul City is considered as the most appropriate area to study the relationships between the appearance of birds and vegetation type in a given area. The study site was identified to be the forests in and around the outskirts o…	Northern	NA	NA	Multi-patch	Land use type, Composition	Vegetation types of the forest and also the mean diameter of canopy trees at breast height (DBH) and vegetation coverage (%) in each patch of vegetation type were parts of our survey. There was a wide variety of 31 vegetation types in the study area, of which, 26 were dominated by woody plants including shrubs.	Three	Japanese pygmy woodpecker (DK) Great spotted woodpecker (DM), Grey–faced green woodpecker (PC).	Dendrocopos kizuki Dendrocopos major Picus canus	Y	Most of the forests in the Korean peninsula were destroyed during the Korean War (1950–1953). A largescale afforestation project was undertaken in the 1960s and 1970s by populating the bare mountains with trees from other countries.	2006	2011	January	August	Y	N	Individual	Biodiversity	Abundance	This study determined that the Korean woodpeckers living in an urban forest had a specific preference for vegetation types when foraging for food. The vegetation types in black birch and Japanese alder forests were the most frequented by the woodpeckers. Regarding the relationships between the frequency of woodpecker appearance and tree size, the PC species appeared most frequently in trees with …	No	NA	NA	KHT
67	A67	Rodrigues et al. (2018)	Rodrigues AG, Borges-Martins M, Zilio F.	Brazil	Bird diversity in an urban ecosystem: the role of local habitats in understanding the effects of urbanization.	2018	Iheringia	Peer-Reviwed Journal	alinegrbio@gmail.com	NA	Brazil	Porto Alegre	Canoas (29°55’12”S, 51°10’48”W) is part of the metropolitan area of Porto Alegre (the capital and largest city of the state of Rio Grande do Sul, Brazil) known as Greater Porto Alegre	Southern	29 55’12”	51 10’48”	Multi-patch	Canopy Cover, Composition	Vegetation cover and the number of trees higher than 3 m	Many	More than 10	More than 10	Y	The city grew in a disordered way, scattered in patches of neighborhoods and villages that were settled in marshy and flooded areas. Industry had large impact on the city demography, as well as the local economy (Mayer, 2009). Despite the level of urbanization, Canoas has 16.2 m² of green areas per capita, making a total of 5.49 km² in the city (Estado da Cidade, 2014).	2013	2013	September	September	N	Y	Community	Demographics/Patterns	Species distribution, Abundance, Community changes	The proportion of arboreal vegetation cover was the most important variable predicting an increase in species richness in Canoas, corroborating the known role of green areas as biodiversity enhancers in urban centers.	Yes	Conservation	Urban planners need to take into account how the city works ecologically (Pickett et al., 2011), for example, how the biota responds to an urban environment. This is essential for conservation and management purposes. The effects of the level of noise and presence of green areas on urban-dwelling birds should be considered in urban planning policies. Supporting citizens in maintaining residential…	RK
68	A68	Campos-Silva & Piratelli (2021)	Campos-Silva LA, Piratelli AJ.	Brazil	Vegetation structure drives taxonomic diversity and functional traits of birds in urban private native forest fragments.	2021	Urban Ecosystems	Peer-Reviwed Journal	andrei.10@hotmail.com	NA	Brazil	Sorocaba	Sorocaba, southeastern Brazil	Southern	23 30’ 5.65"	47 27’ 9.46"	Patch	Composition, Canopy Cover	Thirteen vegetation characteristics were measured to evaluate the effects of habitat structure. Tree characteristics: Tree morphospecies richness; Tree individuals; Number of standing dead trees; Canopy cover; Highest tree; Canopy height; Diameter at breast height of the trees; Standard error of the diameter at breast height of the trees	Many	More than 10	More than 10	N	NA	2016	2017	September	September	N	Y	Community	Biodiversity	Biodiversity metric	Vegetation structure shaped the ecological attributes of birds, with five vegetation traits (number of standing dead trees, canopy cover, tree richness, grass cover and tree individuals) driving bird taxonomic diversity and functional traits, of which the number of standing dead trees was related to more bird ecological attributes.	Yes	Management	Results presented here support the protection of natural vegetation structure not only in public areas, but in private areas as well, due to their cascade effects on urban bird composition, and the functions and services they provide. These findings highlight the importance of urban private native forest fragments as reservoirs of urban biodiversity, and bring important insights to ecological man…	RK
69	A69	Silva et al. (2016)	Silva CP, Sepúlveda RD, Barbosa O.	Chile	Nonrandom filtering effect on birds: species and guilds response to urbanization.	2016	Ecology and Evolution	Peer-Reviewed Journal	olga.barbosa@uach.cl	NA	Chile	Temuco, Valdivia and Osorno	Three cities in Southern Chile, Temuco (38°46′S, 72°38′W), Valdivia (39°48′S, 73°14′W), and Osorno (40°36′S, 73°4′O)	Southern	38 46′ 00", 39 48′ 00", 40 36′ 00"	72 38′ 00", 73 14′ 00", 73 4′ 00"	Multi-city	Canopy Cover	Vegetation cover was calculated using supervised classification and the normalized difference vegetation index (NDVI).	Many	More than 10	More than 10	N	NA	2012	2012	September	December	Y	Y	Community	Biodiversity	Biodiversity metric, Abundance	One of the main factors affecting avian bird communities is the relationship between sealed surface and green space availability; this is reflected in the significant influence of vegetation cover on species richness, evenness, community structure, diet, and preferred habitat guilds.	No	NA	NA	RK
70	A70	Weaving et al. (2011)	Weaving MJ, White JG, Isaac B, Cooke R.	Australia	The distribution of three nocturnal bird species across a suburban-forest gradient.	2011	Emu-Austral Ornithology	Peer-Reviewed Journal	raylene.cooke@deakin.edu.au	NA	Australia	Melbourne	North-east of Melbourne, Australia	Southern	38 00' 00"	145 00' 00"	Multi-patch	Forested area, Canopy Cover, Land use type	Measure used to define the urban component was the percentage of vegetation cover within landscapes and defined on this basis as‘suburban’,‘urban-fringe’ and ‘forest’. Landscape plots were classified as: suburban, containing <5% dense tree cover (n = 3 sites); urban-fringe, containing between 30 and 40% dense tree cover (n = 3); and forest, containing >90% dense tree cover (n = 3). Remnant native…	Many	Tawny Frogmouth, Australian Owlet-nightjar, Southern Boobook	Podargus strigoides, Aegotheles cristatus, Ninox novaeseelandiae	N	NA	2008	2008	February	August	N	Y	Population	Demographics/Patterns	Species distribution	The presence of the Tawny Frogmouth was significantly affected by landscape type. The species was most common in suburban landscapes (73% of sites) and urban-fringe landscapes (50%) but was not recorded from forests. The Tawny Frogmouth showed a strong positive correlation with the density of sealed roads, the percentage of moderate tree cover, and the percentage of scattered tree cover. In contr…	No	NA	NA	RK
71	A71	Heggie-Gracie et al. (2020)	Heggie-Gracie SD, Krull CR, Stanley MC.	New Zealand	Urban divide: Predictors of bird communities in forest fragments and the surrounding urban matrix.	2020	Emu-Austral Ornithology	Peer-Reviewed Journal	mc.stanley@auckland.ac.nz	NA	New Zealand	Auckland	Auckland, New Zealand	Southern	NA	NA	Multi-patch	Forested area, Fragmentation, Composition, Canopy Cover	Number of vegetation variables within a 25 m radius of each bird point survey: a) number of trees, maximum tree height and estimated tree % cover, b) estimated shrub % cover and tallest shrub height, c) estimated herbaceous % cover and maximum herbaceous plant height. To assess the predictors of bird community composition in urban fragments, 17 fragments from the Auckland isthmus were chosen (Auc…	Many	More than 10	More than 10	Y	The city was settled by Māori about 700 years ago, with approximately 10 000 Māori residents in 1740, and a British colony established in 1841 (McArthur 2017). The city now extends to 560 km2 and was once covered primarily by temperate forest prior to human settlement (McArthur 2017; Singers et al. 2017).	2016	2016	NA	NA	N	Y	Community	Biodiversity	Species distribution	While introduced birds dominated the urban matrix, both in species richness and density, native birds dominated the habitat fragments, emphasising the importance of urban habitat fragments as refuges for native birds. Native birds in the urban matrix were more likely to be associated with higher levels of shrub and tree cover than introduced species. Native birds dominated the habitat fragments, …	Yes	Management	Native bird communities are more diverse and abundant in ‘spared’ forest fragments, compared to the urban matrix. However, for an already sprawling city such as Auckland, ‘sharing’ is perhaps the only viable option to increasing bird habitat given creation of new biodiverse habitat fragments within the city is unlikely in the context on increasing intensification. Therefore, while existing fragme…	RK
72	A72	Karimi et al. (2021)	Karimi JD, Harris JA, Corstanje R.	United Kingdom	Using Bayesian Belief Networks to assess the influence of landscape connectivity on ecosystem service trade-offs and synergies in urban landscapes in the UK.	2021	Landscape Ecology	Peer-Reviewed Journal	j.a.harris@cranfield.ac.uk	NA	United Kingdom	Multiple	The study area was the combined built-up areas of three large UK towns; Milton Keynes, Bedford, and Luton/Dunstable. In this study, the three towns were considered an extension of a continuum of an urban form and the data was combined.	Northern	Multiple	Multiple	Region	Forested area, Connectivity, Land use type	Patch area and connectivity data were based on a raster LULC map. Patch area (ha) was calculated using Fragstats software (McGarigal et al. 2012). Corridor-based metrics of habitat connectivity have been identified as strong predictors of biodiversity in urban areas (Beninde et al. 2015).	Many	More than 10	More than 10	N	NA	NA	NA	NA	NA	NA	N	Community	Biodiversity	Biodiversity metric	Our findings showed that patch area and connectivity exerted a strong influence on ES trade-offs and synergies and support the principle that, broadly, large and better-connected patches of vegetation increase ES provision and bird abundance in urban areas. Connectivity was found to be the most influential variable in determining two of three ES trade-offs and synergies. Low patch area and low to…	No	NA	NA	KHT
73	A73	Jokimäki et al. (2005)	Jokimäki J, Kaisanlahti-Jokimäki M-L, Sorace A, Fernández-Juricic E, Rodriguez-Prieto I, Jimenez MD.	Finalnd	Evaluation of the “Safe Nesting Zone” Hypothesis across an Urban Gradient: A Multi-Scale Study	2005	Ecography	Peer-Reviewed Journal	jukka.jokimaki@upland.fi	NA	Multiple (Finland, Italy, Spain)	Multiple	The study was conducted following similar methodological procedures in three European countries: Finland, Italy, and Spain. Three different scales were used: continental scale (between countries comparison), regional scale (within country comparison) and local scale (within town comparison)	Northern	NA	NA	Multi-city	Composition, Canopy Cover	The vegetation measurements were made using a nest-centered circular plot (3-m radius, area =28 m2). The steam frequency distribution of deciduous and coniferous trees was determined by height classes. We also measured the total nuber of shrubs. We estimated canopy cover of trees and next cover above each nest with a carboard tube by looking firectly up from height of 1.7m.	Many	More than 10	More than 10	N	NA	2001	2001	May	June	Y	Y	Population	Survival, Breeding	Nesting survival	Nest visibility differed among countries, being highest in Spain, intermediate in Italy, and lowest in Finland. Nest visibility correlated negativel with the total number of shrubs and the height of the ground layer vegetation. The risk of articifical gorund nest predation was higher in (or in some cases similar) town centers than in other habitats (villages and forests) in thre countries studied…	No	NA	NA	KHT
74	A74	Mason et al. (2007)	Mason, J., Moorman, C., Hess, G., Sinclair, K.	USA	Designing suburban greenways to provide habitat for forest-breeding birds	2007	Landscape and Urban Planning	Peer-Reviewed Journal	chris_moorman@ncsu.edu	NA	USA	Raleigh and Cary	Raleigh and Cary, North Carolina	Northern	NA	NA	Multi-city	Composition, Land use type	Visited each greenway segment during September 2002 to characterize the greenway composition and vegetation structure within the 50 m radius point count plot. Recorded greenway composition as the percentages of each 50 m radius plot covered by mature forest, young forest, managed area, and stream. Defined mature forest as any area covered by trees taller than 6 m. Young forest included woody vege…	Many	More than 10	More than 10	Y	Raleigh and Cary are part of the Triangle Region of North Carolina, within the larger physiographic region of the Central Appalachian Piedmont. This region consists mostly of urban–suburban land use within a forest– agriculture mosaic. In recent decades, population growth within the region has resulted in urban and suburban growth, replacing forests and fields with residential, commercial, instit…	2002	2003	May	June	Y	Y	Community	Biodiversity	Abundance	Recorded 53 species during point counts of breeding birds. The amount of managed area within the greenway was the most consistently retained variable in regression models. Total avian richness, neotropical migrant richness and abundance, insectivore richness and abundance, and forest-interior species richness and abundance all decreased with increasing amounts of managed area within the greenway.	Yes	Management	1. Be creative in finding ways to minimize managed area within a greenway. Mow less, make paved trails narrower, leave certain trails within the system unpaved, and locate trails at the greenway edge to maximize forest interior. If vegetation removal is necessary for sight lines on steep terrain, leave forest litter rather than planting grass or ornamentals. Recommendations for specific maximum t…	CC
75	A75	Hinsley et al. (2009)	Hinsley SA, Hill RA, Bellamy P, Broughton RK, Harrison NM, Mackenzie JA, et al.	United Kingdom	Do Highly Modified Landscapes Favour Generalists at the Expense of Specialists? An Example using Woodland Birds.	2009	Landscape Research	Peer-Reviewed Journal	sahi@ceh.ac.uk	NA	United Kingdom	Cambridgeshire	Monks Wood NNR comprises 157 ha of mixed deciduous woodland in Cambridgeshire in eastern England	Northern	NA	NA	Multi-patch	Composition, Land use type	In total, data were available for two large woods, about 30 small woods, two urban parks but only one farmland site. To test for differences in performance in the different habitat types, a mixed model with fixed effects for habitat type, year and type x year interaction, and random effects for site, site x year interaction and nest box was used.	Many	Grey tit, Blue tit	Parus minor, Cyanistes caeruleus	N	NA	2005	2007	March	July	Y	N	Individual	Breeding	Nesting survival, Micro breeding	Overall, reproductive success in both great tits and blue tits declined with declining habitat patch size (e.g. from large woods to small woods) and with increasing fragmentation (e.g. from woods to park/farmland) (Figure 2). Both fewer (Figure 2c, & f) and poorer quality (i.e. lower body mass, Figure 2b & e) young were reared in secondary habitats. By definition, habitat specialists are likely t…	No	NA	NA	KHT
76	A76	Roth et al. (2008)	Roth TC, Vetter WE, Lima SL.	USA	Spatial Ecology of Winting Accipiter Hawks: Home Range, Habitat Use, and the Influence of Bird Feeders.	2008	The Condor	Peer-Reviewed Journal	TCRoth@unr.edu	NA	USA	Vigo County and Clark County	Our study site comprised Vigo County, Indiana, and adjacent Clark County, Illinois, and contained both rural and urban areas. The urban area was centered on the city of Terre Haute, Indiana (population ~60 000), and covered approximately 100 km2.	Northern	NA	NA	Multi-patch	Land use type	Habitat was classified as: 1) residential: houses, industry, and other developed areas; 2) forest: trees with a closed canopy; �) grass: pasture and fallow fields; 4) agriculture: bare earth or agricultural field >50 m from a transition with another habitat type; and 5) edge: a 50 m border around an agricultural field.	Many	Cooper Hawk and Sharp-Shinned Hawk	Accipiter cooperii, Accipiter striatus	N	NA	2004	2005	NA	NA	NA	Y	Individual	Behaviour, Biodiversity	Abundance	In general, habitat use by rural Cooper’s Hawks and Sharp-shinned Hawks was virtually identical. These two groups differed from urban Cooper’s Hawks in one key way: both Sharp-shinned Hawks and rural Cooper’s Hawks tended to focus on forested areas, while their urban counterparts did not. Urban Cooper’s hawks preferred (in descending order) residential areas, grass, forest, and edge to agricultur…	No	NA	NA	KHT
77	A77	Kight & Swaddle (2015)	Kight CR, Swaddle JP.	USA	Eastern bluebirds alter their song in response to anthropogenic changes in the acoustic environment.	2015	Integrative and Comparative Biology	Peer-Reviewed Journal	jpswad@wm.edu	NA	USA	Williamsburg	Williamsburg, VA, USA	Northern	NA	NA	Multi-patch	Land use type	habitat was classifield as belonging to one of four categories: short, impervious surface (53 m; sidewalks and roads); short vegetation (grass and shrubs 51 m); tall, impervious surface (43 m; buildings and walls); or trees (shrubs and trees 41 m). The total area of each of these categories for each territory was measured, and then condensed using PCA.	One	Eastern Bluebird	Sialia sialis	N	NA	2007	2008	NA	NA	Y	Y	Individual	Behaviour	Oral communication	The songs of male eastern bluebirds are impacted by two anthropogenic disturbances: noise-pollution and modification of the habitat.In environments with lower levels of anthropogenic habitat features, an increasing amount of tree cover is associated with slower songs that have a lower frequency emphasis (greater power at lower frequencies). However, in areas with more anthropogenic features, grea…	No	NA	NA	RK
78	A78	Walther et al. (2018)	Walther BA, Geier J, Chou LS, Bain A.	Taiwan	The figs of winter: Seasonal importance of fruiting fig trees (Ficus: Moraceae) for urban birds.	2018	Acta Oecologica	Peer-Reviewed Journal	anth.bain@gmail.com	NA	Taiwan	Taipei, New Taipei	Taipei city (National Taiwan University campus and Da'an forest park); New Taipei city (Wulai and Gongliao districts); and the Hengchun and Manzhou townships (Pingtung county) in the south of Taiwan Island	Northern	NA	NA	Multi-city	Composition	Twenty-five individual trees of five Ficus species, namely, F. caulocarpa (n = 2), F. microcarpa (n = 5), F. septica (n = 1), F. subpisocarpa (n = 16), and F. virgata (n = 1), were observed. For each surveyed tree, an estimation of fruit abundance was made whereby the volume of the tree was multiplied with a measure of fruit density (estimated from eight 1-m branches). Furthermore, the size (name…	Many	More than 10	More than 10	N	NA	2013	2014	July	February	Y	Y	Community	Biodiversity	Biodiversity metric	They observed 42 bird species consuming 18 fig species. The bird diversity in urban areas was non-negligible even during winter. Therefore, there are two reasons why figs are important for Taiwan's bird avifauna: in cities, the tree diversity is generally low so that figs provide a stable food resource; and since figs are fruiting all year-round, they are one of the few reliable resources availab…	No	NA	NA	RK
79	A79	Šálek et al. (2004)	Šálek M, Marhoul P, Pintíř J, Kopecký T, Slabý L.	Czech Republic	Importance of unmanaged wasteland patches for the grey partridge Perdix perdix in suburban habitats.	2004	Acta Oecologica	Peer-Reviewed Journal	salek@lf.czu.cz	NA	Czech Republic	Prague	Locations at the border of the administrative territory of Prague, the Czech Republic	Northern	NA	NA	Multi-patch	Composition	Non-linear wasteland patches (further referred to as “patches”) have been defined as unmanaged (idle) herbaceous communities in their early stages of succession. Habitat description of patches performed in June 2002 includes the following parameters: mean height of herb vegetation, proportion of shrubs and trees and rate of direct human disturbances.	One	Grey Partridge	Perdix perdix	Y	Patches, physically separated one from another, consisted mainly of land left idle by city planners for future development projects such as shopping centers, roads or houses.	2001	2002	April	May	Y	Y	Individual	Behaviour, Biodiversity	Foraging/Movement, Species distribution, Biodiversity metric	Patch size, availability of patches within the surrounding landscape and mean height of plant cover were the most important factors influencing the numbers of breeding pairs among patches. Numbers of weed seeds collected on the soil surface seems to be of greater importance than specific plant composition. Distance to the nearest monitored patch, proportion of shrubs and trees and human disturban…	Yes	Management	Wasteland patches are highly valuable for grey partridge conservation but only once they begin to be dominated by an overly high vegetation (grasses, shrubs). If a seed-bank, optimal herb cover and wild partridge populations were present, the patches did not require any other specific management or, as r-selective habitats, any protection against disturbances such as human activity nearby the set…	RK
80	A80	Hinsley et al. (2008)	Hinsley SA, Hill RA, Bellamy PE, Harrison NM, Speakman JR, Wilson AK, et al.	United Kingdom	Effects of structural and functional habitat gaps on breeding woodland birds: working harder for less.	2008	Landscape Ecology	Peer-Reviewed Journal	sahi@ceh.ac.uk	NA	United Kingdom	Cardiff and Cambridgeshire	The two study sites were Bute Park in Cardiff, south Wales, UK, and Monks Wood National Nature Reserve (NNR) in Cambridgeshire, eastern England, UK.	Northern	NA	NA	Multi-patch	Composition, Fragmentation, Canopy Cover	Canopy height and habitat patchiness were measured using airborne Light Detection And Ranging (LiDAR).	Many	Great Tits, Blue Tits	Parus minor, Cyanistes caeruleus	N	NA	2003	2005	March	July	Y	Y	Individual	Breeding, Biodiversity, Survival	Biodiversity metric, Nesting survival, Micro breeding	In the park, the reproductive success of great tits was reduced compared with the wood, and yet female energy expenditure was higher, despite the smaller brood sizes. Thus great tits in the park worked harder for less return. In the wood, birds with less oak around their boxes worked harder than average, while in the park, birds with fewer trees worked harder. In the wood, birds with less oak aro…	Yes	Management	In parks and other secondary habitats, and especially where space to increase total habitat area is limited, this could be done by increasing the proportion of native tree species. In woodland, increasing the proportion of oak, and other tree species with rich invertebrate faunas, is one possibility, but would have to be balanced against additional requirements of both the birds and other taxa.	KHT
81	A81	Dures & Cumming (2010)	Dures SG, Cumming GS.	South Africa	The confounding influence of homogenising invasive species in a globally endangered and largely urban biome: Does habitat quality dominate avian biodiversity?	2010	Biological Conservation	Peer-Reviewed Journal	simondures@gmail.com	NA	South Africa	Cape Town	Cape Town, South Africa	Southern	NA	NA	Patch	Canopy Cover, Composition	Single vegetation type was selected for the study; Cape Flats Sand Fynbos. At each site they measured the average canopy height of the dominant vegetation and the density of A. saligna within a 20 m quadrat.	Many	More than 10	More than 10	Y	Cape Flats Sand Fynbos has also been heavily invaded by the Australian Acacia saligna (Port Jackson Wattle). The massive invasion of the lowlands of the fynbos biome by A. saligna, with little or no evidence of predation, has been aided by two characteristics that enable it to outcompete the native flora.	2008	2009	November	January	N	Y	Community	Demographics/Patterns	Species distribution	Changes in urban density and the presence or absence of the invasive alien tree species Acacia saligna (blue wattle) appeared to be the main drivers of avian species richness. Increasing urban density, decreasing A. saligna density and decreasing canopy height correlated with higher avian species richness, with confounding variables corrected for.	Yes	Management	For the management of urban biodiversity, the results suggest that the most urgent focus should be on retaining the quality remaining areas of native vegetation (and particularly, containing the spread of A. salgina) rather than extending current networks with poor quality habitat. More generally, habitat quality appears to be more important than habitat amount or arrangement in this system.	RK
82	A82	Glądalski et al. (2017)	Glądalski M, Bańbura M, Kaliński A, Markowski M, Skwarska J, Wawrzyniak J, et al.	Poland	Differences in the Breeding Success of Blue Tits Cyanistes caeruleus between a Forest and an Urban Area: A Long-Term Study.	2017	The European Zoological Journal	Peer-Reviewed Journal	jaroslaw.wawrzyniak@biol.uni.lodz.pl	NA	Poland	Łódź	The present study was carried out in 2002–2015, around the city of Łódź, central Poland.	Northern	NA	NA	Multi-patch		The urban parkland study site, an area of ca. 80 ha (including the zoological garden of 16 ha and the botanical garden of 64 ha), has a highly fragmented tree cover. The forest study site is ca. 130 ha area in the interior of a mature mixed deciduous forest (1250 ha in total), neighbouring with the NE suburbia of Łódź. OaksQ. robur and Q. petraea are predominating species.	One	Great Tit	Parus major	N	NA	2002	2015	NA	NA	NA	Y	Individual	Breeding	Nesting survival, Micro breeding	We found a clear, consistent, long-term spatial pattern where a forest population of great tits produced more hatchlings and fledglings per successful nest and was characterized by higher breeding success than an urban park population. It may result from such habitat differences as tree species composition and spatial structure, and corresponding caterpillar abundance. The vegetation in our urban…	No	NA	NA	KHT
83	A83	Yu & Guo (2013)	Yu T, Guo Y.	China	Effects of urbanization on bird species richness and community composition.	2013	Pakistan Journal of Zoology	Peer-Reviewed Journal	yutonglei_00000@163.com	NA	China	Nanchong	Nanchong, the third largest city in Sichuan	Northern	NA	NA	Multi-patch	Land use type	Woodlot habitats, dominant tree species include Sabina chinensis, Neosinocalamus afinis, Ficus virens, and Pinus massoniana. Additionally, Robinia pseudoacacia, Rosa laevigata, Myrsine Africana, Festuca ovina, Pteris vittata, Dicranopteris dichotoma, and Duchesnea indica grow beneath trees or at the forest margins.	Many	More than 10	More than 10	N	NA	2004	2005	November	July	N	Y	Community	Biodiversity	Abundance	Twenty-two bird species were found in all three of the habitat types studied here (these constituted 27.8% of the species observed in River habitats, 40.0% of those observed in Agricultural habitats, and 31.4% of those found in Woodlot habitats).In Woodlot habitat, a total of 2,417 bird observations (31.7% of all detections) were recorded, representing 70 bird species in 30 families. The results …	No	NA	NA	RK
84	A84	Sol et al. (1997)	Sol D, Santos DM, Feria E, Clavell J.	Spain	Habitat Selection by the Monk Parakeet during Colonization of a New Area in Spain.	1997	The Condor	Peer-Reviewed Journal	NA	NA	Spain	Barcelona	The study was conducted in the city of Barcelona (NE Spain), excluding industrial areas and mountainous zones of the periphery.	Northern	NA	NA	Multi-patch	Composition, Canopy Cover	In Spain, parakeet nests have been found in palms (Phoenix spp.), eucalyptus (Eucalyptus spp.), pines. Thus, nest-site availability was estimated by counting the individuals of these four tree species in each square. % Forest Cover.	One	Monk Parakeet	Myiopsittu monachus	N	NA	1992	1994	NA	NA	NA	N	Individual	Biodiversity, Breeding	Abundance, Nesting survival	Most of the nests were located in palms, a few in pines, and the rest in a Trachycarpus sp., an elm, and on a wall covered by Ivy (Hedera helix). There were significant differences between used and random squares (Table 2), the former tending to contain more palms and food, a higher percentage of park area, and to be located near urban parks. Squares containing forest areas were not used by parak…	No	NA	NA	KHT
85	A85	Blewett & Marzluff (2005)	Blewett CM, Marzluff JM.	USA	Effects of urban sprawl on snags and the abundance and productivity of cavity-nesting birds.	2005	The Condor	Peer-Reviewed Journal	corvid@u.washington.edu	NA	USA	Seattle	49, 1-km2 ‘‘suburban landscapes’’ within a 3200 km2 area of temperate, moist forest around Seattle, Washington	Northern	NA	NA	Multi-patch	Composition, Land use type	Density of snags in 49 sites (1-km2 “suburban landscapes” that included built and forested portions), and the diameter, height, decay status, and species of individual snags. count of all live trees and record of their species. Live tree densities (trees ha−1), percent of each species, and mean DBH.	Many	Black-capped Chickadee, Red-breasted Nuthatch, Northern Flicker, Downy Woodpecker, Brown Creeper, Chestnut-backed Chickadee, Pileated and Hairy Woodpecker, Red-breasted Sapsucker	Poecile atricapillus, Sitta canadensis, Colaptes auratus, Picoides pubescens, Certhia americana, Poecile rufescens, Dryocopus pileatus, Picoides villosus, Sphyrapicus ruber	N	NA	2001	2001	April	July	N	Y	Community	Biodiversity, Breeding	Biodiversity metric, Species distribution, Macro breeding, Abundance, Meso breeding	Snags, especially red alder (Alnus rubra), were abundant in sites' forested portions, but rare in the built portions. Snag density was positively correlated with density of live trees. Snags in built versus forested portions were similar in all attributes except decay, which was more advanced in forested areas. In the oldest suburbs (60–80 years old), snags in forested portions were larger, more …	Yes	Management	The importance of snag density and 1-km2-scale landscape attributes (amount of remaining forest, and interspersion of forest and built areas) to cavity-nesting birds differed by species, suggesting that conservation of this guild in areas of rapid urban development may need to be addressed at multiple scales and requires planners to make trade-offs between species. Fortunately, retaining forest a…	RK
86	A86	Gleditsch and Carlo (2011)	Gleditsch JM, Carlo TA.	USA	Fruit quantity of invasive shrubs predicts the abundance of common native avian frugivores in central Pennsylvania.	2011	Diversity and Distributions	Peer-Reviewed Article	jmg5214@gmail.com	NA	USA	Centre County	To select point count locations, a rectangular grid was laid over a map of the State College area in Centre County, Pennsylvania (Fig. 1). The grid was made of 30 2.5 · 2.5 km squares and measured 15 · 12.5 km. The grid was centred at the Penn State University Campus	Northern	40°47' 44"N	77°51'52"	Patch	Composition, Land use type	We conducted a fruit-removal experiment using 78 potted black nightshade plants (Solanum americanum – greenhouse grown) bearing ripe fruit in September of 2009 at two sites in the State College area in Centre County, PA. The objective was to test for differences in fruit-removal rates for a native plant species in two contrasting backgrounds.	Many	More than 10	More than 10	N	NA	2009	2009	September	October	Y	N	Individual	Behaviour, Biodiversity	Foraging/Movement, Species distribution, Biodiversity metric	We recorded a total of 34 species of birds and at least 22 species of fleshy-fruited zoochorous plants (see Appendix S1 & S2 in Supporting Information). In censuses, frugivorous robins and catbirds were the two most abundant and frequently detected bird species, accounting for 31.7%. The abundance of catbirds, robins, and American goldfinches (Carduelis tristis) were positively correlated with Lo…	Yes	Management	Our results advise caution to be taken in conducting control and eradication practices since reductions in Lonicera could negatively impact frugivore abundance, which could have undesirable ecological and economical consequences in both local and distant regions. We argue that in the case of Lonicera, control can be locally targeted to favour the dispersal and establishment of native species wher…	KHT
87	A87	Bakermans and Rodewald (2006)	Bakermans MH, Rodewald AD.	USA	Scale-Dependent Habitat use of Acadian FlyCatcher (Empidonax Virescens) in Central Ohio.	2006	The Auk	Peer-Reviewed Article	bakermans.1@osu.edu	NA	USA	Franklin, Pickaway, and Delaware counties	Thirty-six riparian forest sites were selected in Franklin, Pickaway, and Delaware counties, Ohio, which averaged 57.2% agriculture–open land, 29.6% urban (i.e. paved or built-up land), and 6.3% forest	Northern	NA	NA	Patch	Composition, Forested area, Land use type	Forest width, vegetation density, snags, small trees, large trees, % urban	One	Acadian Flycatcher	Empidonax virescens	N	NA	2001	2002	May	August	Y	N	Individual	Biodiversity	Abundance	Percentage of urban cover at the landscape scale best explained observed variation in abundance of Acadian Flycatchers (∆AICc = 0, ωi = 0.76; Table 4), and was 4.7× more likely than other models based on Akaike weights. We found no evidence that our measures of vegetation structure and arthropod biomass were potential causes of these landscape associations. In other words, vegetation structure wi…	Yes	Management	Land managers and biologists should consider a multiscale approach when designing or improving reserves that addresses landuse planning at landscape scales coupled with habitat management. Although management at the local scale may be more convenient, a central challenge facing ecologists and managers will be synthesizing the complex factors that influence animal populations and communities acros…	KHT
88	A88	Friesen et al. (2013)	Friesen LE, Casbourn G, Martin V, Mackay RJ.	Canada	Nest predation in an anthropogenic landscape.	2013	The Wilson Journal of Ornithology	Peer-Reviewed Article	lyle.friesen@ec.gc.ca	NA	Canada	Waterloo	The Region of Waterloo, Ontario (population 553,000; 2011 estimate, www.regionofwaterloo.ca), which encompasses a 1,369 km- area in southwestern Ontario.	Northern	NA	NA	Patch	Forested area, Composition, Canopy Cover	We conducted field work during 2006-2010 in 14 woodlots in the Region of Waterloo, Ontario. The study sites consisted of upland deciduous forest and were located in an agricultural/urban-suburban landscape with 14% forest cover and a mean forest patch size of 12.8 ha.	One	Wood Thrushes	Hylocichia mustelina	N	NA	2006	2010	NA	NA	Y	N	Community	Survival	Nesting survival, Individual survival/mortality	Three species contributed to the majority (61%) of prédation events (Table 1). Brown-headed Cowbirds were the most frequently recorded predators (n = 15 events, all in the incubation stage). Our study provides further evidence that the abundance of a potential nest predator species does not automatically equate to actual risk of prédation for a songbird species, and that the cast of species regul…	No	NA	NA	KHT
89	A89	Lee et al. (2010)	Lee D, Kim E, Choi J, Oh K.	South Korea	The effects of development on forest-patch characteristics and bird diversity in Suji, South Korea.	2010	Landscape and Ecological Engineering	Peer-Reviewed Article	ey1230@snu.ac.kr	NA	South Korea	Suji	This report used three overlapping study areas located in the Suji District of Yongin City, Gyunggi Province, South Korea.	Northern	NA	NA	Multi-patch	Fragmentation, Forested area	Four Landsat images dating from 1990, 1995, 2000, and 2003 were analyzed. Changes to forest-patch characteristics from 1995 to 2003 were compared among the four projects in an area extending 300 m adjacent to the developed areas as Study Area One. Study Area Two was used to analyze how a single and continuous patch of mature forest shrinks and fragments as development expands.	Many	More than 10	More than 10	N	NA	1999	2003	NA	NA	NA	Y	Community	Biodiversity	Abundance, Biodiversity metric	Forest-edge areas have a relatively low quality of vegetation and appear to be significantly affected by human activities. There was an average 14.3 species of birds in the interior areas of the continuous forest studied compared with 7.0 in the edge areas (Table 1). There was a similar drop in the number of individuals observed, with an interior number of 30.3 and an edge area number of 15.75. I…	No	NA	NA	KHT
90	A90	Solonen (2008)	Solonen T.	Finland	Larger broods in the Northern Goshawk Accipiter gentilis near urban areas in southern Finland.	2008	Ornis Fennica	Peer-Reviewed Article	tapio.solonen@pp.inet.fi	NA	Finland	Uusimaa	The main study area was situated in the municipalities of Helsinki, Espoo, Vantaa, and Sipoo, but some data from the surrounding Nurmijärvi, Tuusula, Hyvinkää, Mäntsälä, Pornainen, Askola, and Porvoo were also included.	Northern	60° N	25° E	Patch	Land use type	Densely built-up habitats were characterized by urban-type land use, and included traffic routes, industrial areas, commercial houses, and groups of buildings of at least 200 inhabitants not allowing any gaps of typically more than 200 meters, as defined by Statistics Finland. The gaps were usually parks, recreational forests, and small plots of more or less natural open habitats. Other, larger a…	One	Northern Goshawk	Accipiter gentilis	N	NA	1976	2007	NA	NA	NA	N	Individual	Breeding	Micro breeding	In general, near-urban habitats seemed to offer nesting conditions and food supply that are stable as compared to those of the rural environments of the district for the following reasons. The brood size in the urban habitats might be larger than in the rural ones due to a high and stable prey supply. From a conservation point of view, the urban and semi-urban Northern Goshawk territories seemed …	No	NA	NA	KHT
91	A91	Harrisson et al. (2013)	Harrisson KA, Pavlova A, Amos JN, Takeuchi N, Lill A, Radford JQ, et al.	Australia	Disrupted fine-scale population processes in fragmented landscapes despite large-scale genetic connectivity for a widespread and common cooperative breeder: the superb fairy-wren (Malurus cyaneus).	2013	Journal of Animal Ecology	Peer-Reviewed Article	katherine.harrisson@gmail.com	NA	Australia	13 cities (Box-Ironbark Region)	The Box-Ironbark region in north-central Victoria, Australia, extends over c. 20 500 km2.	Southern	NA	NA	Multi-city	Fragmentation, Canopy Cover	We used tree cover as an approximate measure of suitable superb fairy-wren habitat/ structural connectivity. Fragmented landscapes varied in extent of tree cover: we denote landscapes with 11–20% total tree cover as low-cover fragmented, and landscapes with 25–45% total tree cover as highcover fragmented (Fig. 1; Table 1). Three landscapes with the highest extent of continuous tree cover remainin…	One	Superb fairy-wrens	Malurus cyaneus	N	NA	NA	NA	NA	NA	NA	Y	Individual	Demographics/Patterns, Biodiversity	Biodiversity metric, Population changes	Box-Ironbark region was constrained mainly by distance rather than structural connectivity (physical continuity of habitat). Models of decreased mobility through treeless compared with treed areas best described genetic patterns for male superb fairy-wrens, indicating that dispersal patterns of males may be altered by biotic and/or abiotic changes associated with habitat loss and fragmentation. O…	Yes	Restoration, Management	Effective management of fairy-wren populations may require revegetation or restoration of habitat adjacent to areas of existing habitat in low-cover landscapes, which will provide additional habitat and improve the capacity for male short-distance dispersal and female-mediated extra-group copulation (i.e. local gene flow mechanisms).	KHT
92	A92	Phillps et al. (2020)	Phillips, J., Cooper, J., Luther, D., Derryberry, E.	USA	Territory Quality Predicts Avian Vocal Performance Across an Urban-Rural Gradient.	2020	Frontiers in Ecology and Evolution	Peer-Reviewed Article	jnphilli26@gmail.com	NA	USA	San Francisco	Urban San Francisco Region	Northern	NA	NA	Region	Canopy Cover, Forested Area	The leaf area density (LAD) was selected to accurately measure productivity within 50 m of each activity center for two vertical strata above the ground: undergrowth (LAD1: 0.5–2 m) and canopy vegetation (LAD2: >2 m).	One	Nuthall's White-crowned Sparrow	Zonotrichia leucophrys nuttalli	N	NA	2016	2016	NA	NA	N	Y	Population	Behaviour, Survival	Oral communication	Noise had a negative effect on performance, and was significant at three levels (Dialect Region, Location, and Territory; Figure 1). However, only two candidate models were within 2 AICc, where Dialect Region noise had the most important influence on vocal deviation. Males in quieter locations have higher performance. Vocal performance of male white-crowned sparrows correlates with background noi…	No	NA	NA	CC
93	A93	Smith et al. (2016)	Smith SB, McKay JE, Richardson JK, Shipley AA, Murphy MT.	USA	Demography of a ground nesting bird in an urban system: are populations self-sustaining?	2016	Urban Ecosystems	Peer-Reviewed Article	murphym@pdx.edu	NA	USA	Portland	Portland is a medium-sized city with a population of 619,000; ~2,500,000 residents live in the greater metropolitan area	Northern	NA	NA	Patch	Land use type	The landscape around all four parks is similar (Fig. 1); all are surrounded almost entirely by private homes and forest cover dominates. Tree canopy cover approaches 100 % at the park edges and remains high (~60 %) beyond park borders because both undeveloped canopy (no impermeable surfaces below trees) and developed canopy (impermeable surface beneath trees) remain relatively constant at between…	One	Spotted Towhees	Pipilo maculatus	N	NA	2004	2006	NA	NA	Y	N	Individual	Breeding, Survival	Nesting survival, Individual survival/mortality	Population simulations using our empirically determined and park-specific vital rates showed that 2 of the 4 parks under study were self-sustaining. the ground nesting spotted towhee appears capable of maintaining its presence in the Portland metropolitan area without input from surrounding peri-urban/rural populations. The explanations for their success are likely attributable to their omnivorou…	Yes	Management	By contrast, maintenance of a dense native species understory is an active management goal of Portland’s park system not common in most urban parks. For the continued success of towhees, and other ground and low shrub nesters, we recommend a continuation and expansion of programs to promote natural habitat features in city parks. Our simulations also suggested that dispersal enhances persistence …	KHT
94	A94	Keyser (2002)	Keyser AJ.	USA	Nest Predation in Fragmented Forests: Landscape Matrix by Distance from Edge Interactions.	2002	The Wilson Bulletin	Peer-Reviewed Article	keyser@arches.uga.edu	NA	USA	Fort McCllelan	The study was conducted at Fort McClellan in northeastern Alabama at the southern end of the Appalachian region.	Northern	33 42'	85 45'	Patch	Forested area, Fragmentation	Identified three large forest fragments (457, 586, and 849 ha; all mature mixed pine-hardwood); for detailed description see Keyser et al. (1998). Paved roads '10 m wide with open canopy separated these fragments. They were bordered by developed land consisting primarily of homes or administrative buildings surrounded by lawn.	NA	NA	NA	N	NA	1997	1997	July	NA	Y	Y	Individual	Breeding, Survival	Nesting survival	In a previous experimental study, we observed changes in predator activity with forest fragmentation and concluded that increased nest predation intensity may, in fact, be a potential cause of songbird population decline. Nest predation patterns in the study area appear to be associated with distance from edge and the type of landscape surrounding the forest patch. The potential effect of forest …	No	NA	NA	KHT
95	A95	Tucker et al. (2014)	Tucker D, Gage SH, Williamson I, Fuller S.	Australia	Linking ecological condition and the soundscape in fragmented Australian forests.	2014	Landscape Ecology	Peer-Reviewed Article	tucker.david73@gmail.com	NA	Australia	Brisbane	Ten sites were selected within the study area, all located within a 35km radius from Brisbane, the capital city of Queensland, to minimise climatic (rainfall, temperature) and physiographical (elevation, broad landform patterns) variability.	Southern	27°28’4.5”S	153°0.1’40”E	Patch	Fragmentation, Connectivity	Sites were located in spotted gum (Corymbia citriodora ssp. variegata) open forest, otherwise known as regional ecosystem (RE). Sites were stratified based on patch size and patch connectivity (Table 1). Patch size and connectivity measurements were derived and modified from aerial photographs and satellite imagery	Many	more than 10	more than 10	N	NA	2012	2012	July	September	NA	Y	Community	Biodiversity	Biodiversity metric	Bird species richness was positively correlated with patch size, although species numbers were lower in the medium sized patches (an average of 15 species were identified at White’s Hill) when compared to both small (average of 28 species) and large remnants (average of 39 species). Bird species richness was significantly associated with increased patch connectivity. Connectivity is often associa…	No	NA	NA	KHT
96	A96	Atsushi et al. (2017)	Atsushi Shimazaki, Yuichi Yamaura, Masayuki Senzaki, Yuki Yabuhara, Futoshi Nakamura.	Japan	Mobbing call experiment suggests the enhancement of forest bird movement by tree cover in urban landscapes across seasons.	2017	Avian Conservation & Ecology	Peer-Reviewed Article	yamaura@ffpri.affrc.go.jp	NA	Japan	Sapporo, Hokkaido and adjacent cities	We conducted experiments in Sapporo, Hokkaido, Japan and six adjacent cities (Otaru, Ebetsu, Ishikari, Kitahirosima, Chitose, and Tomakomai; Fig. 1) to examine the effects of three elements included in the urban landscape on bird movement. Sapporo is the fourth largest city in Japan, with a population of 1.93 million.	Northern	43°3′ N	141°20′E	Patch	Composition, Canopy Cover	We estimated the effects of tree cover, building area, electric wire density, and season on the probabilities that focal species crossed the plots (crossing probability) using logistic regression analysis.	Many	Marsh Tit, Varied Tit, Japanese Tit, and Eurasian Nuthatch	Poecile palustris, Sittiparus varius, P. minor, Sitta europaea	N	NA	2014	2015	May	February	Y	Y	Individual	Behaviour	Foraging/Movement	The tree cover had a positive effect on the crossing probabilities of the focal species other than Varied Tit, suggesting that planting trees effectively would promote forest bird movement in urban landscapes fitting well with previous studies showing that forest birds use individual trees or small patches as stepping stones in agricultural landscapes. We observed that individual birds used conif…	Yes	Management	These suggest that planting broadleaved trees may be beneficial for many bird species.	KHT
97	A97	Sasaki et al. (2016)	Sasaki T, Imanishi J, Fukui W, Morimoto Y.	Japan	Fine-scale characterization of bird habitat using airborne LiDAR in an urban park in Japan.	2016	Urban Forestry & Urban Greening	Peer-Reviewed Article	sasakita2@gmail.com	NA	Japan	Suita City	The study was conducted at the Expo ‘70Commemorative Park located in Suita City, Osaka Prefecture, Japan	Northern	34 47-48' 00"	135 31-32' 00"	Patch	Composition, Diversity metric, Canopy Cover	Tree canopy percentage within a 25-m radius for each plot was derived and used as a reference standard for LiDAR data in the following analyses. The plots having canopy area more than 60% were defined as “dense-canopy plots.”LIDAR canopy height model (CHM), the number of strata (NSTRAT) and the foliage height diversity (FHD) were derived. Within each 25-m radius plot corresponding to the field-ba…	Many	more than 10	more than 10	Y	This park was revegetated after the World Exposition in 1970, and now the planted trees have reached heights of up to 20 m.	2011	2011	May	August	Y	Y	Community	Biodiversity	Biodiversity metric, Abundance	All of the response variables were explained by one or a few LiDAR variables, and the 1 × 1 × 1-m voxel-based variables were especially robust estimators. When targeting only densely-forested plots having more than 60% canopy area, the LiDAR data efficiency declined in estimation of the richness and diversity of whole forest bird species, whereas a laser penetration rate was efficient for estimat…	Yes	Management	The results implied that the LiDAR data are useful in habitat characterization of forest birds, and even when targeting only dense forests, some LiDAR variables are effective for habitat estimation of birds preferring specific forest structures. In the future, application of LiDAR across a variety of ecosystems will greatly serve to develop adaptive conservation and management planning for urban …	RK
98	A98	Clergeau and Quenot (2007)	Clergeau P, Quenot F.	France	Roost selection flexibility of European starlings aids invasion of urban landscape.	2007	Landscape and Urban Planning	Peer-Reviewed Article	philippe.clergeau@rennes.inra.fr	NA	France	Brittany	Firstly, we analysed roost sites used by starlings in Brittany (27,000 km2), western France.	Northern	NA	NA	Multi-patch	Canopy Cover, Composition	To characterise trees, we measured total tree height, clear bole height, canopy height, canopy radius, bole circumference at breast height and an estimate of canopy volume. We also estimated the availability of small branches (<2 cm) using four photographs of canopy cover per tree (according to the recommendations of Mills et al., 1993) and classified the trees into four cover classes: 0 (<10%), …	One	European Starling	Sturnus vulgaris	N	NA	2004	2004	January	February	Y	N	Individual	Biodiversity, Breeding	Micro breeding, Abundance	Our analysis of urban starling roost site characteristics showed the importance of the size of the trees (tree height, canopy volume) and of the high availability of small branches of the trees selected by birds. Characteristics of urban starling roosts are the same as those obtained for other birds in urban context. Especially large trees with a high density of twigs allow large numbers of starl…	Yes	Management	From these characteristics, we can recommend that homogeneous patches of tall trees with a high density of foliage and twigs should be avoided if urban roosts are undesirable. Pruning of trees could also be used to avoid the development of a high density of small branches.	KHT
99	A99	Fernandez-Juricic (2002)	FernÁndez-Juricic E.	Spain	Nested patterns of species distribution and winter flock occurrence of insectivorous birds in a fragmented landscape.	2002	Ecoscience	Peer-Reviewed Article	estebanfj@yahoo.com	NA	Spain	Madrid	The study was conducted in the city of Madrid (Spain) in 23 wooded parks ranging from 0.23 ha to 118 ha during the 1998 winter.	Northern	NA	NA	Patch	Composition, Fragmentation	Vegetation traits included shrub cover, shrub height, number of shrub species, coniferous cover, deciduous cover, number of tree species, tree height, and number of stems < 10 cm, 10-30 cm, 30-50 cm, and > 50 cm diameter at breast height (d.b.h.).	Many	Great tit, blue tit, coal tit, long-tailed tit, chiffchaff, firecrest, treecreeper	Parus major, Parus caeruleus, Parus ater, Aegithalos caudatus, Phylloscopus collybita, Regulus ignicapillus, Certhia brachydactyla	N	NA	1998	1998	NA	NA	Y	N	Community	Biodiversity	Species distribution, Biodiversity metric	Small insectivorous species followed a nested distributional pattern in this landscape mainly determined by fragment size, whereby species present in small fragments were subsets of those in larger fragments. The degree of isolation affected two species, coal tits and great tits, decreasing flock occurrence probabilities. Certain habitat features (coniferous cover, number of thick trees) raised t…	No	NA	NA	KHT
100	A100	Heymen (2010)	Heymen, E.	Sweden	Clearance of understory in urban woodlands: Assessing impact on bird abundance and diversity	2010	Forest Ecology and Management	Peer-Reviewed Journal	erik.heyman@dpes.gu.se	NA	Sweden	Alingsas, Boras, and Skovde	County of Vastra Gotaland in south-western Sweden. Five experimental sites on the fringe of three cities.	Northern	NA	NA	Multi-city	Composition, Forested Area,	Vegetation mapping, tree and understory vegetation was surveyed at ten points in each of the 13 experimental plots. All stems of bushes and trees over 1m height were counted within a circle with area of 100m2. Species and DBH recorded for all stems.	Many	more than 10	more than 10	Y	Land owned by municipalities. No recent clearance or thinning before the experiment. One site was part of a nature reserve.	2006	2008	April	June	Y	Y	Community	Demographics/Patterns, Biodiversity	Abundance, Species Distribution, Changes in Community	Reduction in bird densities in plots with "complete" clearance, where understory was reduced by 89%. In plots with "patchy" clearance, understory was reduced by 54%, but no decrease in bird densities compared to control plots.	No	NA	NA	CC
101	A101	Huang et al. (2015)	Huang, Y., Zhao, Y., Li, S., von Gadow, K.	China	The Effects of habitat area, vegetation structure and insect richness on breeding bird populations in Beijing urban parks	2015	Urban Forestry & Urban Greening	Peer-Reviewed Journal	huangyue_315@163.com	NA	China	Beijing	Beijing city parks	Northern	39 54'20"_x0004__x0004_N	116 25'29"_x0004_E	Multi-patch	Composition, Canopy cover, Forested area	Number of trees by species, DBH in cm, height, canopy cover, frequencies.	Many	More than 10	More than 10	N	NA	2012	2012	May	November	N	Y	Community	Demographics/Patterns, Biodiversity	Abundance	The results suggest that larger parks do support a greater number of bird species. The reasons for birds choosing particular habitats are twofold: the biological characteristics of the bird species: a species with higher persistence ability is able to maintain a population with a higher density even after correction for the sampling area (Bolgeret al., 1991) and habitat quality, which determines …	Yes	Management	This study, like many others, has shown that in designing parks, the choice of plants is crucial for the maintenance of rich bird communities.	CC
102	A102	Barth et al. (2015)	Barth, B., FitzGibbon, S., Wilson, R.	Australia	New urban developments that retain more remnant trees have greater bird diversity.	2015	Landscape and Urban Planning	Peer-Reviwed Journal	b.barth@uq.edu.au	NA	Australia	Brisbane	Southeast Queensland, Australia	Southern	NA	NA	Multi-patch	Forested area, Individual tree management	For each transect we also recorded the number of relatively large remnanttrees, with a circumference at breast height of greater than 50 cm, this is equivalent to a tree with a diameter at breast height (DBH) of approximately 16 cm. The size of the remnant trees varied, however, we were unable to conduct a detailed analysis of the effect this would have due to the relatively limited number of sit…	Many	More than 10	More than 10	N	N	2008	2009	April	September	Y	Y	Community	Biodiversity	Community changes, Species distribution, Foraging/Movement	We found that retaining established native trees along streets and within recreational parks was an effective way of retaining higher bird diversity in new urban developments. Of the urban habitats examined in this study (excluding bush transects), bird species richness and abundance was highest in recreational parks and lowest on non-vegetated streets. Vegetated streets that retained trees were …	No	NA	NA	CC
103	A103	Wang et al. (2021)	Wang, M., Zhang, H., Fan, S., Hao, P., Dong, L	China	A zoning-based solution for hierarchical forest patch mosaic in urban parks.	2021	Urban Forestry & Urban Greening	Peer-Reviewed Journal	iswangmon@gmail.com	NA	China	Beijing	Core of Beijing, China	Northern	NA	NA	Multi-patch	Composition, Forested area	The plant community structure was described by the number of understory layers. Simple vegetation structures referred to one layer of lawn, shrub, or tree only, and two layers of tree-shrub, tree-herb (lawn), and shrub-herb, while complex vegetation structures (i.e., three or more layers) could include various combinations of turf, herbs, shrubs, understory trees, and canopy trees. The numbers an…	Many	More than 10	More than 10	Y	One of the parks was the first to implement Beijing's Urban Master Plan: which proposed the strategy of “Let the forest into the city” to build urban forests with near-natural complex community features (dominant indigenous species and dominant overstory tree layer followed by understory shrub and herb layers)	2019	2019	April	November	N	Y	Community	Biodiversity	Biodiversity metric, Abundance	This study found that a small forest patch assigned a stronger biodiversity function than did general parks because of complex vegetation structures. Bird and insect diversity indices are significantly correlated with vegetation structures. Insectivore bird species would increase because of more insect species that prefer understory shrubs as main habitats (Xie et al., 2016). The positive interac…	No	NA	NA	CC
104	A104	Askins & Philbrick (1987)	Askins RA, Philbrick MJ	USA	Effect of changes in regional forest abundance on the decline and recovery of a forest bird community	1987	The Wilson Bulletin	Peer-Reviewed Journal	NA	NA	USA	New London	section of the Bolleswood Natural Area in the Connecticut Arboretum at Connecticut College, New London, Connecticut	Northern	41 23' 00"	72 07' 00"	Multi-patch	Forested area	They determined the changes in total area of forest within 2 km of the center of the hemlock- hardwood study area (regional forest area) from aerial photographs. For these purposes forest was defined as vegetation with a closed canopy of trees	Many	More than 10	More than 10	Y	The hemlock-hardwood study area is a 23. 1-ha section of the Bolleswood Natural Area in the Connecticut Arboretum. The site is in a 61-ha tract of contiguous forest and is bisected by an inter stream in a small ravine. The topography is undulating, with a maximum elevation 70m. Hemlock (Tsuga canadensis) and several species of oaks (Quercus rubra, Q. alba, Q. velutina, and Q. coccinea) dominate t…	1953	1985	May	July	Y	Y	Population	Biodiversity	Abundance	Our results suggest that the abundance of forest-dwelling, long-distance migrants is related to the abundance of suburban species and to regional forest area. Long-distance migrants declined during a period when sub- urban species were increasing and when forest close to the study area was destroyed. After 1976, however, the populations of several species of long- distance migrants increased. Thi…	Yes	Conservation	Of the six forest tracts in the northeastern U.S. in which a general decline in forest birds has been documented during the past 20-30 years, the Con- necticut Arboretum is the only site where populations of several species have recently recovered. It is also the only site for which reforestation in adjacent areas has been reported (Robbins 1979, Leck et al. 1981, Serrao 198 5). This suggests tha…	RK
105	A105	Arévalo et al. (2022)	Arévalo C, Amaya-Espinel JD, Henríquez C, Ibarra JT, Bonacic C.	Chile	Urban noise and surrounding city morphology influence green space occupancy by native birds in a Mediterranean-type South American metropolis	2022	Scientific Reports	Peer-Reviewed Journal	bona@uc.cl	NA	Chile	Santiago	59 small green spaces (SGS) and 6 large urban parks (PAR) in the Metropolitan Region of Santiago (MRS) in central Chile	Northern	NA	NA	Multi-patch	Canopy Cover, Forested area, Composition	The average NDVI for each urban green space as an estimate of vegetation cover. The proportion of native vegetation and tree cover (vegetation > 2 m tall) in each green space was estimated.	Many	More than 10	More than 10	N	NA	2019	2019	May	August	Y	Y	Community	Biodiversity	Species distribution, Abundance	Significantly higher noise levels were detected in SGS, along with significantly greater exotic bird (n = 4) richness and abundance than PAR, which possessed significantly greater native bird (n = 25) richness and abundance. Native birds were more abundant than exotic birds in green spaces with average noise levels < 52 dB and average NDVI > 0.5. Occupancy models indicate that green space occupan…	Yes	Management, Conservation	Noise associated with urbanization plays a significant role in influencing green space occupancy by native bird species, and, quite possibly, other animal species dependent on acoustic signaling (e.g., amphibians and mammals). Given the recreational role of urban green spaces in cities, noise regulation within these areas should be considered, while also considering how city morphology may impact…	RK
106	A106	Aurora et al. (2009)	Aurora AL, Simpson TR, Small MF, Bender KC	USA	Toward increasing avian diversity: urban wildscapes programs	2009	Urban Ecosystems	Peer-Reviewed Journal	r_simpson@txstate.edu	NA	USA	San Antonio	study sites consisted of two adjacent residential neighborhoods in San Antonio, Texas and a natural area outside the city limits	Northern	NA	NA	Multi-patch	Canopy Cover, Composition	vegetative community at each study site by species composition, density, and vertical cover of woody plant species	Many	More than 10	More than 10	Y	Development of WCN began in 1996. At the time of our study it was completed and occupied. It encompasses about 10.1 ha and includes 29 single-family, residential lots with a mean lot size of 0.18 ha. Certification as a Texas Wildscapes neighborhood was achieved through developer and Texas Wildscapes program coordinators cooperation. Removal of native flora (trees and shrubs) was minimized during …	2000	2002	June	June	Y	Y	Community	Biodiversity, Demographics/Patterns	Species distribution, Abundance, Biodiversity metric	Bird abundance and species richness in the neighborhoods were greater than at Government Canyon State Natural Area (P < 0.01), but no differences existed between the neighborhoods. Bird diversity was greatest at the wildscapes neighborhood (P < 0.01). Further, bird diversity did not differ between the traditional neighborhood and the natural area. Evenness differed among sites (P = 0.006) with th…	Yes	Conservation	The results are also consistent with research linking urban and suburban development and the intermediate disturbance hypothesis (Blair 1996, Marzluff 2005, McKinney 2002). McKinney (2002) suggests the most efficient conservation strategy for maintaining species richness within housing developments is to retain predevelopment vegetation. This practice, incorporated in development of WCN, represen…	RK
107	A107	Belcher et al. (2018)	Belcher RN, Fornasari L, Menz S, Schroepfer T	Singapore	Birds use of vegetated and non-vegetated high-density buildings—a case study of Milan	2018	Journal of Urban Ecology	Peer-Reviewed Journal	richardneilbelcher@gmail.com	NA	Italy	Milan	In and around three Dense and Green buildings, and six Normal Dense buildings in Milan, Italy	Northern	NA	NA	Patch	Individual tree management	In this study, we define the Dense and Green buildings as being large-scale (over nine storeys) and having extensive vegetation on the building in the form of green walls, skygardens or roofgardens (at least ∼25% of all facades and roofs) (Schröpfer 2016). Some high-density buildings in Milan have extensively incorporated green elements, including one of the most well-known global examples of Den…	Many	More than 10	More than 10	N	NA	2017	2017	May	June	N	Y	Community	Biodiversity	Abundance	The results indicate that bird species are at least using Dense and Green buildings more opportunistically than Normal Dense buildings in Milan. This adds to the previous evidence that this greenery type can provide a role in supporting urban diversity in the temperate ecozone. Two of the Dense and Green buildings studied (Bosco Verticale and Hotel VIU) had a considerably higher species richness …	Yes	Management	Should the redevelopment of urban areas in Milan (such as Porta Nuova and Fiera Milano City) (Dezza 2015; Porta Nuova 2017) involve building large-scale buildings, planners should consider augmenting ground level greenery with vegetation on said buildings to increase the amount of supporting habitat for bird species. The provision of fruiting trees and ensuring that the buildings have diverse pla…	RK
108	A108	Blinkova & Shupova (2017)	Blinkova O, Shupova T	Ukraine	Bird communities and vegetation composition in the urban forest ecosystem: correlations and comparisons of diversity indices	2017	Ekológia	Peer-Reviewed Journal	elena.blinkova@gmail.com	NA	Ukraine	Vinnytsia	Study sites were all located within the Vinnytsia city	Northern	NA	NA	Patch	Composition, Diversity metric	Forestry vegetation (diversity indices, dominance indices, distribution uniformity indices) of intensive, medium, moderate and weak stages of recreational transformation of biotope.	Many	More than 10	More than 10	N	NA	2016	2016	June	June	N	Y	Community	Biodiversity	Species distribution	There were significant correlations between vertical heterogeneity of tree distribution and abundance, species richness and nesting density of birds. The interrelationship between species diversity of birds and floristic richness was also confirmed.	No	NA	NA	RK
109	A109	Fitzimons et al. (2011)	Fitzimons JA, Antos MJ, Palmer GC	Australia	When more is less: Urban remnants support high bird abundance but diversity varies	2011	Pacific Conservation Biology	Peer-Reviewed Journal	james.fitzsimons@deakin.edu.au	NA	Australia	Melbourne	Melbourne,Victoria, Australia. Study sites were located within the urban matrix of the Gippsland Plain bioregion, mainly in the eastern and southeastern suburbs, within a 30km radius of the Melbourne Central Business District	Southern	37 50' 00"	44 58' 00"	Patch		A wide range of natural vegetation types occurred prior to settlement including forests, woodlands, heathlands, wetlands and grasslands. Remnants of many of these habitats may still be found within parks embedded in the urban matrix.Thirty-nine remnants were selected based on size and availability and were at least 2 km apart. Remnants were divided into three size-classes – small (1–5 ha) (n = 15…	Many	More than 10	More than 10	N	NA	2003	2004	April	February	Y	Y	Community	Biodiversity	Species distribution, Abundance	Red wattlebirds had the highest mean relative abundance with 2.94 birds/ ha, followed by rainbow lorikeets (2.51), noisy miners (1.93), brown thornbills (1.75) and spotted doves (0.96). There was no obvious trend between overall relative abundance and the size of the remnant, in contrast to species richness which was positively correlated with remnant size. The data revealed that some species wer…	Yes	Conservation	The establishment of repeatable, fixed-point, and long-term monitoring sites will allow for repeat surveying over time and provide an early warning of population declines, or conversely an indication of population increase for other species.	RK
110	A110	Callaghan et al. (2020)	Callaghan CT, Wilshire JH, Martin JM, Major RE, Lyons MB, Kingsford RT	Australia	The Greenspace Bird Calculator: a citizen-driven tool for monitoring avian biodiversity in urban greenspaces	2020	Australian Zoologist	Peer-Reviewed Journal	c.callaghan@unsw.edu.au	NA	Australia	Kensington	Kensington, New South Wales	Southern	NA	NA	Patch	Land use type	An individual urban greenspace is chosen from already delineated greenspaces, using the GBC interface (Figure 3). If a given greenspace does not exist, then the user can submit a delineated greenspace file, as discussed above. We chose Kensington Oval – a small urban greenspace located in Kensington, New South Wales.	Many	More than 10	More than 10	N	NA	NA	NA	NA	NA	NA	N	Population	Biodiversity	Species distribution	The GBC web-app provides an automated tool to utilise existing eBird citizen science data to calculate species richness for urban greenspaces globally. Critically, the GBC web-app statistically assesses available data that otherwise would be unlikely to be considered by decisionmakers. This web-app is an example of the evolution of citizen science, whereby the data collected are analysed to allow…	Yes	Management	This tool will be useful in decision-making, aiding our understanding of prioritisation against development of urban greenspace, and for urban planning of future urban greenspaces.	RK
111	A111	Champness et al. (2019)	Champness BS, Palmer GC, Fitzsimons JA	Australia	Bringing the city to the country: relationships between streetscape vegetation type and bird assemblages in a major regional centre	2019	Journal of Urban Ecology	Peer-Reviewed Journal	g.palmer@federation.edu.au	NA	Australia	Ballarat	Research was conducted in the regional city of Ballarat, Victoria (37°33′49.14″S, 143°52′1.87″E; Fig. 1),	Southern	37 33′ 49.14″	143 52′ 1.87″	Multi-patch		Remnant vegetation:Relatively intact areas of consolidated remnant heathy dry forest occurring on the urban fringe (within 500 m of residential areas). The dominant tree species are Messmate (Eucalyptus obliqua) and Narrow-leaved Peppermint (Eucalyptus radiata). This habitat type was selected to represent least modification in the urban landscape. Native streetscapes:Established residential stree…	Many	More than 10	More than 10	N	NA	2012	2012	May	September	N	N	Community	Demographics/Patterns, Biodiversity	Abundance, Species distribution	Results show that remnant vegetation fringing residential areas and native streetscapes supported around 60% more native bird species than exotic and newly developed streetscapes. Avian species composition was significantly different between broad habitat types, with remnant vegetation and native streetscapes maintaining representative native bird assemblages, but exotic streetscapes and newly de…	Yes	Management, Conservation, Restoration	This study shows that future urban planning for large regional centres, such as Ballarat, must retain or include extensive planting of native vegetation or risk further significant loss of native bird species, particularly woodland species. Continued development that results in the loss of remnant native vegetation will exacerbate local species losses, as for some species such habitat provides th…
112	A112	Pei et al. (2018)	Pei N, Wang C, Jin J, Chen B, Qie G, Qiu E, Gu L, Sun R, Li J, Zhang C, Jiang S, Zhang Z	China	Long-term afforestation efforts increase bird species diversity in Beijing, China	2018	Urban Forestry & Urban Greening	Peer-Reviwed Journal	nancai.pei@gmail.com	NA	China	Beijing	Beijing city parks	Northern	NA	NA	Multi-patch	Forested area, Land use type, Composition	Values of forest coverage (a comprehensive biotic indicator) recorded since 1949 were extracted from the Beijing Statistical Yearbook (http://www.bjstats.gov.cn/). Woodland areas with a canopy density≧ 0.2 were included in the calculation of forest coverage. Records of land use and land-cover change (LUCC) in 1985, 1995 and 2013 were available in the database, which corresponded approximately to …	Many	Many	Many	Y	China is undergoing rapid development both economically and socially (with an urbanization rate of around 56% in 2015). In order to improve the ecological environment in the region, in 1979 China has launched the “Three Norths Shelter Forest System Project”, which will continue until 2050. This project is officially considered to be extremely necessary and generally successful, though accompanied…	1987	2014	NA	NA	Y	Y	Community	Demographics/Patterns, Biodiversity	Community changes	Specifically, 344 species (belonging to 70 families and 18 orders) were reported in 1987, 375 species (71 families and 18 orders) in 1994, and 430 species (73 families and 18 orders) in 2014, respectively. The records exhibited an almost consistent pattern, with endemic, migratory and vagrant bird species accounting for approximately 15%, 80% and 5% of the total, respectively. Compared with 1987,…	No	NA	NA	CC
113	A113	Meffert & Dziock (2013)	Meffert P, Dziock F	Germany	The influence of urbanisation on diversity and trait composition of birds	2013	Landscape Ecology	Peer-Reviewed Journal	p.j.meffert@web.de	NA	Germany	Berlin	Urban area of Berlin, Germany	Northern	52 30' 20"	13 23' 56"	Multi-patch	Land use type, Forested Area	Mapped vegetation and surface structure and calculated proportions of each surface type per site. Additionally, the following measures were used to assess characteristics of the waste land sites: size of the study site, presence of trees adjacent to the sites, etc.	Many	More than 10	More than 10	N	NA	2007	2007	April	July	N	Y	Community	Survival, Demographics/Patterns, Behaviour, Foraging	Individual survival/mortality, foraging/movement, community changes, species distribution	Both human population density and degree of sealing independently explained equal proportions of variation and were the only significant predictors for species composition. Habitat structure did indeed explain a big proportion of the explained variance (51 %) but this part did not significantly explain any variation in species composition. Foraging technique was significantly related to the degre…	No	NA	NA	CC
114	A115	Chen et al. (2006)	Chen S, Ding P, Zheng G, Wang Y	China	Bird community patterns in response to the island features of urban woodlots in eastern China	2016	Frontiers of Biology in China	Peer-Reviewed Journal	dingpzu@mail.hz.zj.cn	NA	China	Hangzhou	Hangzhou, the capital of Zhejiang province, is located in eastern China, 200 km from Shanghai City.	Northern	NA	NA	Multi-patch	Forested area	20 urban woodlots, ranging in size from 0.5 ha to 92 ha, were selected (Fig. 1). They are well separated from one another, forming isolated patches in urban matrix. The most distant woodlots are separated by 10 km and the closest by 200 m. There are great differences among them in size, shape, the degree of canopy, leaf-height diversity, horizontal heterogeneity, connectivity, disturbance level, …	Many	More than 10	More than 10	N	NA	1997	1997	January	December	Y	Y	Community	Demographics/Patterns, Biodiversity	Community changes, Abundance, Species distribution	Results indicated that bird richness was higher, per unit area，in the smaller woodlots than the larger ones, and overall bird density decreased with the increase in the size of woodlot. However, the evenness of species abundance increased with the area, and small woodlots were usually dominated by higher density species and large woodlots by medium density species. Most species occurring in the s…	No	NA	NA	RK
115	A116	DeGraaf & Wentworth (1986	DeGraaf RM, Wentworth JM	USA	Avian guild structure and habitat associations in suburban bird communities	1986	Urban Ecology	Peer-Reviewed Journal	NA	NA	USA	Amherst	Amherst (pop. 25 000), a university town in western Massachusetts.	Northern	NA	NA	Multi-patch	Composition	Vegetation measurements included the diameter breast height (d.b.h.), total height, and height to crown of all deciduous and coniferous trees, height of coniferous and deciduous shrubs, and the areas of lawn and herbaceous growth on each 1-ha plot. Values were calculated for deciduous and coniferous tree and shrub densities, numbers of tree and shrub species, and coniferous:deciduous ratios for t…	Many	More than 10	More than 10	N	NA	1975	1979	June	June	Y	Y	Community	Biodiversity, Demographics/Patterns	Community changes, Species distribution	Breeding bird communities were compared in three suburbs: a 70-year-old area of large houses along streets shaded by mature trees (MT), primarily oaks (Quercus) and elms (Ulmus); a 15-year-old area built upon open agricultural land with young maple (Acer) street trees (YT); and a 15-year-old area on which houses were built in small clearings within a second-growth oak-pine (Quercus-Pinus) woodlan…	Yes	Management	Apparently, no matter how diverse, a planted habitat may not suffice as a replacement for forest insectivores. Edge species will probably continue to thrive in suburbs, but to attract many insectivorous migrant species (which have been used as measures of avifaunal quality (Walcott, 1974), native forest must be retained where possible.	RK
116	A117	DeGraaf (1991)	DeGraaf RM	USA	Winter foraging guild structure and habitat associations in suburban bird communities	1991	Landscape and Urban Planning	Peer-Reviewed Journal	USDA Forest Service, Northeastern Forest Experiment Station, University of Massachusetts, Amherst, MA 01003, USA	NA	USA	Amherst	Amherst (pop. 25 000), a university town in western Massachusetts.	Northern	NA	NA	Multi-patch	Composition	Vegetation measurements included the diameter at breast height (DBH ), total height, and height to crown of all deciduous and coniferous trees, height of deciduous and coniferous shrubs, and areas of lawn and nerbaceous growth on each 1 ha plot. Values were calculated for coniferous and deciduous tree and shrub densities, numbers of tree and shrub species, and coniferous : deciduous ratios for tr…	Many	More than 10	More than 10	N	NA	1976	1980	January	January	Y	Y	Community	Biodiversity	Community changes, Abundance, Biodiversity metric	The total number of species across suburban types was 32: total abundance was higher (P<0.05) in MT and YT than in OP. Species richness was similar in each suburban type. Seedeaters and omnivorous ground-foragers dominated the avifaunas of MT and YT, comprising 86% and 92% of their respective avifaunal abundances. Insectivores comprised 14% of the avifauna in OP, but less than 4% and 1% respectiv…	Yes	Management	Features such as fields and woodlots are important to high bird species richness in the larger landscape; the overall landscape must support a diverse avifauna from which the greatest variety may be attracted through se!ection of plant materials to smaller sites. Urbanization need not eliminate insectivorous forest birds if fragments of native woodland are retained where possible.	RK
117	A118	Diamond & Ross (2018)	Diamond JM, Ross MS	USA	Tree selection and foraging height of wintering Yellow-bellied Sapsuckers (Sphyrapicus varius) in an urban environment	2018	The Wilson Journal of Ornithology	Peer-Reviewed Journal	jdiam009@fiu.edu	NA	USA	Miami Beach, Palmetto Bay	2 municipalities, the City of Miami Beach, and the Village of Palmetto Bay. Both communities are coastal, and Palmetto Bay is ~20 km southeast of Miami Beach. We also collected data on the main campus of Florida International University, ~23 km west of Miami Beach.	Northern	NA	NA	Multi-patch	Composition, Individual tree management, Diversity metric	tree inventories collected by arborists contracted by Palmetto Bay and Miami Beach. In the tree inventories, all trees within the public right-of-way were recorded,along with the species identification, diameter at breast height (DBH), tree health, and infrastructure conflicts. We did not have a tree inventory for Florida International University, so we produced our own inventory, recording the D…	One	Yellow-bellied Sapsucker	Sphyrapicus varius	N	NA	NA	NA	NA	NA	NA	N	Population	Behaviour	Foraging/Movement	We determined that black olive (Bucida buceras) and tropical almond (Terminalia catappa) trees are strongly preferred and are used to a greater extent than all other trees. Coconut palms (Cocos nucifera) and baldcypress (Taxodium distichum) are also drilled but are less likely to become host trees with ≥100 bands of sap holes. In urban areas where black olive and tropical almond are grown, these …	No	NA	NA	RK
118	A119	Dulisz & Nowakowski (1996)	Dulisz B, Nowakowski JJ	Poland	The species diversity of the avifauna in built-up areas in the city of Olsztyn (NE Poland)	1996	Acta Ornithologica	Peer-Reviewed Journal	NA	NA	Poland	Olsztyn	Olsztyn lies in northeast Poland, in the center of the Warmian and Mazurian geographical areas.	Northern	NA	NA	Multi-patch	Canopy Cover	the cover for urban green space (0 to 100 per cent)	Many	More than 10	More than 10	N	NA	1991	1993	March	July	Y	Y	Community	Biodiversity	Biodiversity metric	Areas of new construction had the lowest species diversity (d = 3.23), with a clear dominance of one species — Columba livia domestica (c = 0.44). The breeding communities of the industrial area had high species diversity (d = 10.13), but the lowest population density. The most diverse communities occurred in suburban developments of the "villa" type (d = 11.53), and in a housing estate district …	No	NA	NA	RK
119	A120	Matthews et al. (1999)	Matthews A, Dickman CR, Major RE.	Australia	The Influence of Fragment Size and Edge on Nest Predation in Urban Bushland. Ecography.	1999	Ecography	Peer-Reviewed Journal	NA	NA	Australia	Sydney	Bushlands through the Sydney urban area	Southern	NA	NA	Patch	Fragmentation, Land use type	Twenty-four bushland sites distributed throughout the Sydney urban area (Fig. 1) were divided equally into three classes according to size: 1) 0-10 ha; 2) 11-100 ha; and 3) > 101 ha (Table 1)	One	Yellow robin	Eopsaltria australis	N	NA	NA	NA	NA	NA	NA	Y	Individual	Survival	Nesting survival	The rate of predation on artificial nests ranged from 45% to 100%, depending on the site (Table 1). There was no difference in the rate of predation between the three different size classes of remnants of urban bushland. The results of this study showed no difference in predation rate between different-sized fragments, nor any difference in predation rate at fragment. Habitat fragmentation has be…	No	NA	NA	KHT
120	A121	Danielson et al. (1997)	Danielson WR, DeGraaf RM, Fuller TK.	USA	Rural and suburban forest edges: effect on egg predators and nest predation rates.	1997	Landscape and Urban Planning	Peer-Reviewed Journal	NA	NA	USA	NA	This study was conducted in northern Hampshire and Franklin Counties in western Massachusetts.	Northern	NA	NA	Patch	Fragmentation, Land use type	Eight study sites (four with rural-edged forests and four with suburban-edged forests) were used in this study (Table 1). Although all forests were primarily deciduous, softwood components occur	Many	More than 10	More than 10	N	NA	1993	1994	June	July	Y	Y	Individual	Survival	Nesting survival	The rates of egg predation in suburban- and rural-edged forests were significantly different. The rural-edged forests experienced a higher predation rate (33%; SE = 6.4%) than suburbanedged forests (24%; SE = 6.3%). No significant differences were found in either the overall rates of predation at different distances from the edge. While results of several linear regressions did produce statistica…	No	NA	NA	KHT
121	A122	Clement et al. (2019)	Clement MA, Barrett K, Baldwin RF.	USA	Key habitat features facilitate the presence of Barred Owls in developed landscapes:	2019	Avian Conservation & Ecology	Peer-Reviewed Journal	mcleme2@clemson.edu	NA	USA	NA	We conducted surveys along an urban-wildland gradient within a 300 km² portion of the Piedmont ecoregion of South Carolina	Northern	NA	NA	Multi-patch	Composition, Forested area	We used data from the 2018 National Wetland Inventory (U.S. Department of the Interior, Fish and Wildlife Service 2018) to calculate wetland area, excluding open water and large lakes such as Lake Hartwell. We extracted 3 habitat variables, i.e., deciduous forest, coniferous forest, and impervious surface, and classified all other features as “other.”	One	Barred Owl	Strix varia	N	NA	2018	2018	January	April	Y	Y	Individual	Biodiversity	Abundance	Although Barred Owls are almost exclusively described as inhabiting contiguous mature forest, our research demonstrates that Barred Owls can occupy developed areas provided certain habitat requirements are met. Across the development gradient, we found average tree height was the best estimator of Barred Owl occupancy probability, which suggests that habitat structure is critical to Barred Owl pr…	No	NA	NA	KHT
122	A123	Shanahan et al. (2011)	SHANAHAN DF, POSSINGHAM HP, MARTIN TG.	Australia	Foraging height and landscape context predict the relative abundance of bird species in urban vegetation patches.	2011	Austral Ecology	Peer-Reviewed Journal	danielleshanahan@gmail.com	NA	Australia	Brisbane	We test the efficacy of this ranking system in both revegetated areas and unmanaged remnant vegetation sites in Brisbane, Australia.	Southern	NA	NA	Multi-patch	Individual tree management, Composition	Unmanaged remnant vegetation with weedy undergrowth. Areas which have been revegetated, beginning as cleared land or with few remnant trees. Weed management ongoing.	Many	More than 10	More than 10	N	NA	2008	2008	September	December	Y	N	Community	Biodiversity	Species distribution	Overall, we found that Model 3 (Similarity between the foraging preferences of species i and the vegetation cover of a given stratum within patch j, adjusted for the landscape context) provided the highest level of success in ranking patches for the relative abundance of the 30 species considered. This model performed better in unmanaged remnant vegetation than in revegetated areas. Incorporating…	No	NA	NA	KHT
123	A124	Porter et al. (2005)	Porter EE, Bulluck J, Blair RB.	USA	Multiple spatial-scale assessment of the conservation value of golf courses for breeding birds southwestern Ohio.	2005	Wildlife Society Bulletin	Peer-Reviewed Journal	blairrb@umn.edu	NA	USA	Cincinnati	We sampled 6 golf courses within a 50-km radius of Cincinnati, Ohio in the Eastern Broadleaf Forest (Bailey et al. 1994).	Northern	39 20'	84 20'	Patch	Diversity metric, Native species, Composition, Exotic/invasive species	We measured vegetation characteristics of all woody plants within 50 m of the 16 points used for bird sampling in each course.	Many	More than 10	More than 10	N	NA	2000	2001	May	June	Y	Y	Community	Biodiversity	Abundance	All 3 diversity measures tended to decrease in more intensively developed courses, and there was no clear pattern for bird abundance (Table 2). Declining birds showed a significant positive relationship with total DBH (Table 3). Otherwise, no environmental variables were related to total, Neotropical, or grassland bird abundance, and no on-site environmental variables were related to any bird com…	Yes	Management	Developers interested in creating golf courses useful for bird conservation should strive to establish as large a buffer as possible, with minimal housing around courses. Our results indicate that any decrease in buffer size from 500 m leads to a corresponding decrease in bird abundance and species richness. They also should maintain as much natural cover as possible within these buffers. This re…	KHT
124	A125	Liu et al. (2019)	Liu J, Bai H, Ma H, Feng G.	China	Bird diversity in Chinese urban parks was more associated with natural factors than anthropogenic factors.	2019	Urban Forestry & Urban Greening	Peer-Reviewed Journal	qaufenggang@163.com	NA	China	Multiple	140 parks across China within urban areas	Northern	NA	NA	Patch	Forested area, Land use type	In order to check which species occurred in Chinese urban parks, we firstly extracted bird species list from 33 published literatures, including data collected from different seasons in 140 parks. Secondly, the 96 parks that were surveyed in at least four seasons were included for the following analyses about the relations between resident bird diversity and associated variables.	Many	More than 10	More than 10	N	NA	NA	NA	NA	NA	NA	N	Community	Biodiversity	Biodiversity metric	We found 495 bird species (36% of all Chinese birds, 49% of all Chinese birds' phylogenetic diversity, and 80% of all functional diversity) in 140 parks. In addition, there were one critically endangered species, eight endangered species, 11 vulnerable species, and 53 near threatened species. Consistent with this study, our results also suggest that NDVI is not associated with bird species richne…	No	NA	NA	KHT
125	A126	Geibert (1980)	Geibert, E	USA	Songbird Diversity Along an Urban Powerline Right-of-way in Rhode Island	1980	Environmental Management	Peer-Reviewed Journal	NA	NA	USA	South Kingstowne	South Kingstowne, Rhode Island	Northern	NA	NA	Multi-patch	Canopy Cover, Diversity metric	The line-intercept method (Canfield 1941, Stalter 1972) was used to determine percent cover for various structural layers of the vegetation. Likewise, foliage height diversity (FHD) was computed after the data had been apportioned into five structural layers: 0-6 m (0-2 ft), .6-4.5 m (2-15 ft), .6-7.6 m (2-25 ft), >4..5 m (> 15 ft), >7.6 m (>25 ft). For each of the 5 structural layers in a given …	Many	More than 10	More than 10	Y	Over the past decade, South Kingstown, Rhode Island has undergone rapid urbanization. From 1970 to 1975, there was a 25% population increase (from 16,913 to 21,000) and a 34% rise in the total number of building permits.	1976	1976	April	October	NA	Y	Community	Demographics/Patterns	Abundance, Community changes	The observations showed 52 bird species in the rightof-way, compared to 42 in the residential area (where 60% more birds were observed, see Tables 1 and 2). Two-thirds of the right-of-way observations were made in the .6-7.6 m shrub layer, whereas the residential population had a more equitable vertical distribution. Fifty percent of all bird observations and over 90% of the species recorded were…	No	NA	NA	CC
126	A127	Murgui (2010)	Murgui, E.	Spain	Seasonality and nestedness of bird communities in urban parks in Valencia, Spain.	2010	Ecography	Peer-Reviewed Journal	enmurpe@alumni.uv.es	NA	Spain	Valencia	The urban parks of Valencia, Spain, an urban area spanning approximately 35 km2, represent a combined total area of 287.2 ha, with ca 50% of parks measuring B1 ha in size	Northern	NA	NA	Patch	Composition, Forested area, Canopy Cover	As potentially explanatory variables of nestedness (Table 1) I included park size and isolation (Lomolino 1996, Ferna ́ndez-Juricic 2000a), park habitat variables (Ferna ́ndez-Juricic 2000a), and human disturbance (Ferna ́ndez-Juricic 2002). These variables were also important in explaining the species-area relationship in the studied system	Many	More than 10	More than 10	N	NA	1998	1999	September	August	Y	N	Community	Biodiversity	Abundance	Park area was associated with presence of all species except for the house sparrow and the white wagtail. Isolation appeared to have little effect on the distribution of wintering species. However isolation from parks _x0015_10 ha was negatively associated with the occurrence of four breeding species while distance to nearest cultivated land was positively associated with two breeding species. A …	Yes	Management	In the studied system, colonization events would be facilitated by the short distances between parks and from parks to the regional pool (B5 km), and by the relatively large range of dispersal abilities of the species	KHT
127	A128	Dykstra et al. (2021)	Dykstra CR, Hays JL, Simon MM, Wegman AR, Dykstra LR, Williams KA.	USA	Habitat and weather conditions influence reproductive rates of suburban and rural Red-shouldered Hawks Buteo lineatus.	2021	Ibis	Peer-Reviewed Journal	cheryldykstra@gmail.com	NA	USA	Cincinnati	We studied Red-shouldered Hawks nesting in suburban and rural areas of southern Ohio. Our suburban study site in the Interior Plateau ecoregion (Omernik 1987) of southwestern Ohio (SWOH) included nests in the suburbs of Cincinnati	Northern	32 13' 32"	84 25' 49"	Multi-patch	Land use type, Composition	Land cover types quantified within our study areas included: deciduous and mixed forest, coniferous forest, high-intensity developed area (80–100% impervious surfaces), medium- and low-intensity developed areas (2079% impervious surfaces), open-space developed areas (mostly lawn grasses; < 20% impervious surfaces), agriculture (pasture/hay and cultivated crops), grassland, shrubs, wetlands (emerg…	One	Red-shouldered Hawk	Buteo lineatus	N	NA	1997	2017	mid-February	mid-April	Y	Y	Individual	Breeding, Survival	Individual survival/mortality, Nesting survival	Productivity of Red-shouldered Hawks did not differ between the suburban and rural study areas in any of the 20 years of the study. Higher May air temperatures and increasing amounts of coniferous forest were associated with higher reproductive rates, whereas increasing April air temperatures and increasing amount of grassland cover had the opposite effect. Land cover variables associated with su…	No	NA	NA	KHT
128	A129	Rega-Brodsky & Nilon (2017)	Rega-Brodsky CC, Nilon CH.	USA	Forest cover is important across multiple scales for bird communities in vacant lots	2017	Urban Ecosystems	Peer-Reviewed Journal	cbrodsky@pittstate.edu	NA	USA	Baltimore	We conducted our study in Baltimore, Maryland, as a part of the Baltimore Ecosystem Study, a long-term ecological research project	Northern	NA	NA	Multi-patch	Canopy Cover, Composition, Land use type	Within each sample plot, we measured 17 habitat variables: canopy cover (%), canopy height (m), shrub density (shrub stem count), ground cover (%) and composition, and tree species richness, count, and diameter-at-breastheight (dbh).	Many	More than 10	More than 10	Y	Baltimore is a shrinking city and has lost 34 % of its population since its peak in 1950 (Pallagst et al. 2015; U.S. Census Bureau 2014) due to loss of manufacturing jobs, increasing crime rates, and movement into the adjacent county. This loss of population and jobs caused an increase in vacant lots throughout the city to its current level of 16,500 vacant parcels, comprising over 1700 ha	2013	2015	May	June	Y	Y	Community	Demographics/Patterns, Biodiversity	Species distribution, Abundance	Vegetation structure and composition of urban lots varied considerably (Table 1). The majority of the vacant lots were dominated by grass ground cover with a height that indicated a lack of regular mowing maintenance. Canopy coverage was moderate because most sites only had a few trees. We detected 60 bird species within our point count surveys (Table 3). The ordination indicated a separation of …	No	NA	NA	CC
129	A130	Xie et al. (2020)	Xie S, Wang X, Zhou W, Wu T, Qian Y, Lu F, Gong C, Zhao H, Ouyang Z.	China	The effects of residential greenspace on avian Biodiversity in Beijing	2020	Global Ecology and Conservation	Peer-Reviewed Journal	zyouyang@rcees.ac.cn	NA	China	Beijing	Beijing	Northern	NA	NA	Multi-patch	Composition, Land use type	Within each quadrat, plant species (including tree, shrub and herb species) and the coverage of trees and shrubs were recorded.	Many	More than 10	More than 10	Y	As the capital of China, Beijing has a 2000-year history of urban settlement and in recent decades has become an international metropolis, with a typical layout consisting of a single centre with multiple surrounding concentric ring roads	2018	2018	May	June	N	Y	Community	Demographics/Patterns	Abundance	In our field survey, a total of 3425 individuals of 19 species were recorded, which belong to 5 orders and 13 families. Including the only raptor, Eurasian Sparrowhawk (Accipiter nisus), which is a Class 2 protected animal in China, there were nine bird species that were recorded in a single residential community. . In comparison, there were 9101 individuals of 52 species recorded in urban parks,…	Yes	Management	Therefore, we suggest a more comprehensive understanding of the landscape matrix within the entire buffer zone when it comes to the planning of residential communities, since the spatial configuration of greenspaces could be more important than their size in terms of urban avifauna abundance	CC
130	A131	Goodwin & Shriver (2010)	Goodwin S, Shriver WG.	USA	Effects of Traffic Noise on Occupancy Patterns of Forest Birds	2010	Conservation Biology	Peer-Reviewed Journal	segoodwi@cns.umass.edu	NA	USA	Washington, DC	Two national parks 50km or closer to Washington, DC.	Northern	NA	NA	Multi-patch	Forested area, Canopy cover	We estimated the percent of forest cover within 200 m of plot centers and distance to forest edge from plot centers with the 2001 National Land Cover Dataset in ArcGIS 9.2 (ESRI 2004). We counted snags or standing dead wood >10 cm diameter at breast height (dbh) within 30 m of plot centers as a metric of forest composition as cavity-nesting birds rely on snags for reproduction.	Many	Acadian Flycatcher, Carolina Wren, Great Crested Flycatcher, Ovenbird, Scarlet Tanager, White-breasted Nuthatch, Wood Thrush, Yellowbilled Cuckoo	Empidonax virescens, Thryothorus ludovicianus, Myiarchus crinitus, Seiurus aurocapilla, Piranga olivacea, Sitta carolinensis, Hylocichla mustelina, Coccyzus americanus	N	NA	2009	2009	May	July	N	Y	Community	Behaviour, Demographics/Patterns	Oral communication, species distribution	Quiet plots had greater percent forest cover and were farther from a forest edge than noisy plots. Quiet plots also had a lower minimum and maximum sound pressure level than noisy plots (Table 1). The number of snags did not differ among plot types (Table 1). All species were relatively common, with na¨ıve estimates of plot-level occupancy ranging from 0.53 (Yellow-billed Cuckoo) to 0.90 (Carolin…	No	NA	NA	CC
131	A132	Antikainen (1992)	Antikainen E	Kenya	The vertical use of a city park by urban birds in Poland	1992	Ornis Fennica	Peer-Reviewed Journal	NA	NA	Poland	Cracow	Planty, a 4 km long (20.5 ha) park, encircles the Old City of Cracow	Northern	NA	NA	Patch	Composition	The park was divided into the following six vertical zones: 1) the ground, 2) the top of the bushes and the lowest branches of trees up to about 3 m, 3) halfway up the trees, i.e . approximately 8 m, 4) the top of the trees, i.e . 15 m, 5) the height of the roof of 5-storey houses, or 25 meters, and high top brances and 6) the air space above the roofs.	Many	More than 10	More than 10	N	NA	1980	1986	March	May	Y	N	Individual	Biodiversity	Abundance	The four most abundant species, the Feral Pigeon Columba livia, Rook Corvus frugilegus, House Sparrow Passer domesticus and Collared Turtle Dove Streptopelia decaocto, comprised 88.6% of the individuals. The total densities, 1013 and 1382 pairs/10 ha, did not vary significantly during the season (censuses of March and early May, t = 0.26) . The herb layer (ground) and the two following vertical z…	No	NA	NA	RK
132	A133	Klem et al. (2009)	Klem D, Farmer CJ, Delacretaz N, Gelb Y, Saenger PG	USA	Architectural and landscape risk factors associated with bird–glass collisions in an urban environment	2009	The Wilson Journal of Ornithology	Peer-Reviewed Journal	klem@muhlenberg.edu	NA	USA	New York	New York City, New York, USA	Northern	NA	NA	Patch	Forested area	We selected 48 sites from lower midtown (from 20th to 30th streets and from the Hudson River to the East River) to monitor bird-glass strikes within a uniform urban area. Lower midtown sites were selected to ensure as uniform distribution as possible of sampling units and these included combinations of no vegetation, 1-50% vegetation, 51-100% vegetation, no glass, 1-50% glass, and 51-100% glass.D…	Many	More than 10	More than 10	N	NA	2006	2007	April	November	Y	Y	Individual	Survival	Individual survival/mortality	We recorded 475 bird strikes in autumn 2006 and 74 in spring 2007 of which 82 and 85%, respectively, were fatal. Most building and context variables exerted moderate influence on risk of death by colliding with glass. In autumn 10% increas es in the height of ground cover and tree height increased risk of a strike by 13 and 30%, respectively. In spring 10% increase in tree height moderately (22%)…	Yes	Conservation	We recommend a suite of building characteristics that building designers can use to reduce risk of collisions by minimizing the proportion of glass to other building materials in new construction. We suggest that reduction of reflective panes may offer increased protection for birds. Several context variables can reduce risk of death at glass by reducing ground cover, including changes in height …	RK
133	A134	Isaac et al. (2013)	Isaac B, White J, Ierodiaconou D, Cooke R	Australia	Response of a cryptic apex predator to a complete urban to forest gradient	2013	Wildlife Research	Peer-Reviewed Journal	raylene.cooke@deakin.edu.au	NA	Australia	Melbourne	modelling study site was located in southern Victoria, Australia	Southern	NA	NA	Multi-patch	Land use type	Layers produced for modelling included lineal density of ephemeral rivers, permanent rivers, rivers and roads, tree cover, riparian vegetation, euclidean distance to riparian vegetation, slope position classification (SPC), normalised difference vegetation index (NDVI) and land cover. The NDVI and landcover layers were derived from SPOT10 satellite imagery. EGVs had a spatial resolution of 20 _x0…	One	The powerful owl	Ninox strenua	N	NA	1997	2011	NA	NA	NA	Y	Population	Demographics/Patterns	Species distribution	Potential powerful owl habitat declined in a dramatic fashion in response to increasing levels of urbanisation, ranging from 76% of the forest landscape to 21% of the urban landscape. Powerful owl habitat availability across the urban–forest gradient is positively influenced by tree cover, productivity (normalised difference vegetation index) and proximity to river systems and riparian vegetation.	Yes	Management	As an apex predator that utilises riparian systems, occupies a large home range and has specific resource requirements (e.g. large tree hollows and suitable roosting sites), conservation strategies for the powerful owl may provide urban managers with an effective tool for conserving lower-trophic species throughout the urban to forest gradient. Although ecological models often focus on single spe…	RK
134	A135	Song & Kim (2016)	Song W, Kim E.	South Korea	Landscape factors affecting the distribution of the great tit in fragmented urban forests of Seoul, South Korea.	2016	Landscape and Ecological Engineering	Peer-Reviewed Journal	eykim@suwon.re.kr	NA	South Korea	Seoul	Seoul is the largest metropolitan area in South Korea, with a highly dense population. This makes it an ideal candidate for the case study of the present work.	Northern	NA	NA	Multi-patch	Connectivity, Forested area, Land use type	The land cover map is divided into 23 categories, including three types of forests, industrialized areas, and agricultural areas. As intrapatch factors, logged patch area (PA), area-weighted mean patch shape index (PSI), tree rate(TR), and tree area (TA) were selected to measure the internal properties of the patches for the great tit’s habitat.	One	The great tit	Parus major	N	NA	2000	2008	NA	NA	NA	N	Population	Biodiversity	Abundance	However, the results of this study suggest that connectivity and patch area are important for maintaining the habitat of birds in fragmented urban forest patches. The order of general importance, with the largest first, was DPC, PSI, and PB. First, DPC, which was selected as the most important variable in this study, can be calculated as a higher value at closer and larger forest patches. In othe…	Yes	Management	Therefore, to improve habitat suitability in Seoul City, it is necessary to increase the ratio of trees in existing parks and in green areas in addition to increasing the connectivity with surrounding forests and green areas when creating new green spaces. In other words, if forest patches are within 500 m of each other when planning new green spaces in disconnected areas, the connectivity of gre…	KHT
135	A136	Borgmann & Rodewald (2004)	Borgmann KL, Rodewald AD.	USA	NEST PREDATION IN AN URBANIZING LANDSCAPE:THE ROLE OF EXOTIC SHRUBS.	2004	Ecological Applications	Peer-Reviewed Journal	kathiborgmann@hotmail.com	NA	USA	Franklin and Delaware Counties	The study area was located within the Scioto River Watershed in central Ohio. Sites were located within Franklin and Delaware counties on publicly and privately owned lands. Land cover within these two counties was primarily agriculture (44%) and urban/residential development (41%), whereas only 8.5% of the land cover was forested	Northern	NA	NA	Multi-patch	Exotic/invasive species, Land use type, Composition, Native species	Vegetation characteristics describing the nest patch (0.04-ha circular plot centered on the nest) were measured for the most common species. Nest-patch characteristics measured included distance of the nest from the nearest forest edge, number and diameter (1.4 m above the ground) of tree species, number of snags, amount of course woody debris (logs [$7.5 cm diameter and $1 m long] and stumps), u…	Many	American Robin, Northern Cardinal	Turdus migratorious, Carinalis cardinalis	N	NA	2001	2002	NA	NA	Y	Y	Individual	Survival	Individual survival/mortality, Nesting survival	Of these nests, 24% were in honeysuckle, 28% in rose, and 48% in native substrates. Nests in exotic shrubs in urbanizing landscapes experienced higher daily mortality rates (DMR) than those in more rural landscapes. Although exotic shrubs in the natural nest study did not appear to negatively impact nest success in rural landscapes, results from the artificial nest experiment indicate that exotic…	Yes	Management, Conservation	First, because invasion of exotic shrubs is tied to the landscape matrix (Borgmann 2002), and landscape matrix characteristics (i.e., urbanization) exacerbated the negative impacts of exotic shrubs, managers can identify forest reserves where avian communities may be especially vulnerable and require additional conservation attention. Second, city planners and managers can take a proactive approa…	KHT
136	A137	Ausprey & Rodewald (2011)	Ausprey IJ, Rodewald AD.	USA	Postfledging Survivorship and Habitat Selection Across a Rural-to-Urban Landscape Gradient.	2011	The Auk	Peer-Reviewed Journal	iausprey@yahoo.com	NA	USA	Columbus	We conducted research in  mature riparian forest stands located within the Columbus metropolitan area of Franklin and Delaware counties, Ohio.	Northern	NA	NA	Multi-patch	Canopy Cover, Composition	We visually estimated the average cover (nearest %) of the forest canopy, native shrub layer, honeysuckle shrubs, and Multiflora Rose (Rosa multiflora) and other invasive shrubs, and we counted numbers of woody stems _x001E_ cm diameter at breast height (DBH). Stem counts were grouped into four classes: saplings (– cm DBH), small trees (– cm DBH), medium trees (– cm DBH), and large tr…	One	Northern Cardinal, Acadian Flycatcher	Cardinalis cardinalis, Empidonax virescens	N	NA	2008	2008	NA	NA	Y	Y	Individual	Survival	Individual survival/mortality	Over the entire postfledging period, survivorship was not strongly related to urbanization in either species. However, survival of fledgling cardinals tended to be higher in more urbanized landscapes during the initial  days postfledging, when fledgling mortality was greatest. Our study provides evidence that habitat characteristics selected by juveniles promoted survival. Cardinals and, to a le…	No	NA	NA	KHT
137	A138	Weaving et al. (2016)	Weaving MJ, White JG, Isaac B, Rendall AR, Cooke R.	Australia	Adaptation to urban environments promotes high reproductive success in the tawny frogmouth (Podargus strigoides), an endemic nocturnal bird species.	2016	Landscape and Urban Planning	Peer-Reviewed Journal	mweaving@deakin.edu.au	NA	Australia	Melbourne	Using the NDVI layer we then classified the landscape into five broad land-use types that could define the urban landscape: – grass, impervious surfaces, trees, rivers and permanent water bodies.	Southern	NA	NA	Multi-patch	Composition, Native species, Land use type	Using the NDVI layer we then classified the landscape into five broad land-use types that could define the urban landscape: – grass, impervious surfaces, trees, rivers and permanent water bodies.	One	Tawny Frogmouth	Podargus strigoides	N	NA	2010	2013	July	January	Y	Y	Individual	Survival, Breeding	Individual survival/mortality, Nesting survival	Using the 158 nests, we found that even when other options are available, birds preferentially select trees with specific attributes. Native tree species (95%) were selected over exotic (5%) species with Eucalyptus spp. selected over any other genus (94%). Trees with rough (57%) and flaky barks (26%) were selected over smooth barked species (17%). All pairs constructed a nest from sticks and twig…	No	NA	NA	KHT
138	A139	Natuhara & Imai (1999)	Natuhara Y, Imai C.	Japan	Prediction of species richness of breeding birds by landscape-level factors of urban woods in Osaka Prefecture, Japan.	1999	Biodiversity & Conservation	Peer-Reviewed Journal	NA	For bird records of urban parks in Osaka Prefecture (Table 1) we referred to Nakagami et al. (1995), Natuhara (1989), Natuhara and Imai (1992, 1996), Natuhara et al. (1991, 1993) the Wild Bird Association of Japan, Osaka Branch (1994, 1995), Osaka Prefecture Tobu Park OÅce (1984), and Yamagishi (1985, 1988).	Japan	Osaka	Osaka City has been established in the marsh of the Yodo river for 2000 years. There are few forests and parks except several shrine groves, and most trees in Osaka City have been planted within the last 50 years.	Northern	NA	NA	Multi-patch	Composition, Land use type	Woodland area of urban parks (A), the elongation (E), % of woodland area (Pw) and % of Æeld (grassland + farmland) are (Pf) within 25 pieces (5 ¥ 5 km) of the third grid of the National Geographical Survey outside the study sites, distance to the nearest mountain (D) and distance to the nearest woods (with a woodland area larger than 10 ha) (D10) were measured for the independent variables of mul…	Many	More than 10	More than 10	N	NA	1998	1998	NA	NA	NA	N	Community	Biodiversity	Biodiversity metric, Abundance	By decreasing woodland areas, the numbers of carnivorous and insectivorous species decreased more rapidly than those of granivores and omnivores. The distribution of carnivorous birds and insectivorous birds are limited to mountains. Avifauna in urban areas is inØuenced by area and shape of habitat, % of woodland of the surroundings, and distance to the mountains. Among these, area is the most im…	Yes	Management, Conservation	If a larger area of woodland cannot be supported, enlargement of % of woodland in local areas by planting small groves can help in the colonization of forest edge species.	KHT
139	A140	Rafal et al. (2017)	Rafał Czechowski, Natalia Tańska, Cezary Mitrus, Konrad Leniowski, Ewa Węgrzyn.	Poland	Breeding density and nest-site selection of urban population of the fieldfare Turdus pilaris in Rzeszow (SE Poland).	2017	Biologia	Peer-Reviewed Journal	songbird.ewa@gmail.com	NA	Poland	Rzeszow	The study area comprised three locations along the Wisl _x0003_ok River in Rzeszów (22◦01′ E, 50◦03′ N), Poland: (i) the Old Cemetery (OC), (ii) the Olszynki Park (OP) and (iii) the Park of Culture and Recreation (PCR).	Northern	22 01'	50 03'	Patch	Composition	. Nests were mapped and the following data were obtained: (i) nest-tree species, (ii) nest-tree height, (iii) the height of the nest above the ground, and (iv) species composition of the trees within 10 meters around the nest-tree.	One	Fieldfare	Tardus pilaris	N	NA	2014	2014	April	June	Y	N	Individual	Survival	Nesting survival	Another interesting finding of our study is that fieldfares nested entirely on deciduous trees, despite the presence of numerous coniferous trees in parks. We did not observe any preference towards the species of deciduous trees in any of the study plotsthe highest number of the fieldfare nests was found on deciduous tree species that were the most abundant. This shows that the studied population…	No	NA	NA	KHT
140	A141	Shipley et al. (2013)	Shipley A, Murphy M, Elzinga A	USA	Residential Edges as Ecological Traps: Postfledging Survival of a Ground-Nesting Passerine in a Forested Urban Park	2013	The Auk	Peer-Reviewed Journal	amyashipley@gmail.com	NA	USA	Lake Oswego	Springbrook Park, is a 24-ha urban park located near the border of Lake Oswego and Portland	Northern	NA	NA	Multi-patch	Forested area, Land use type, Fragmentation	Defined the park’s edge as where the tree cover thinned markedly and understory vegetation disappeared. This sometimes extended several meters beyond the park’s legal boundary. Data on habitat composition at the edge, and in the surrounding landscape in buffers that expanded outward from the edge at distances of 50 m, 250 m, 500 m, 1,000 m, 1,500 m, and 2,000 m, were extracted using ARCGIS and FR…	One	Spotted Towhees	Pipilo maculatus	N	NA	2008	2009	March	August	Y	Y	Population	Breeding	Nesting survival	Distance of nests to the nearest park edge in 2008 (41.3 ± 5.38 m) and 2009 (38.9 ± 4.06 m) did not differ (t = 0.357, df = 71, P = 0.722), and therefore we pooled years for analyses. Nests were closer to park edges (39.8 ± 3.22 m) than were random locations (54.1 ± 3.14 m; t = −3.140, df = 166, P = 0.002), but distance to park edge did not differ between successful (37.6 ± 3.78 m) and failed nes…	No	NA	NA	CC
141	A142	Isaac et al. (2014)	Isaac I, White J, IERODIACONOU D, Cooke R	Australia	Urban to forest gradients: Suitability for hollow bearing trees and implications for obligate hollow nesters.	2014	Austral Ecology	Peer-Reviewed Journal	raylene.cooke@deakin.edu.au	NA	Australia	Victoria	South-eastern Victoria, Australia	Southern	NA	NA	Region	Land use type, Individual tree management	Defined street quadrats as high, medium and low urban based on land cover and tree cover. Remnant quadrats were characterized as small, medium and large also based on land cover and tree cover, but incorporated an area restriction as well.We differentiated forest quadrats into wet, damp and riparian forest based on ecological vegetation classes and an area restriction. Trees identified as contain…	One	Powerful Owl	Ninox strenua	N	NA	2008	2010	NA	NA	Y	Y	Population	Resources	Foraging/Movement	Potential availability of hollows for powerful owls also varied across the urban-forest gradient (F2,72 = 44.81, P < 0.001; Fig. 2). Potential tree hollow habitat was greatest for the powerful owl in the forest zone (66.49%), and declined with each increase in urbanization (urban-fringe: 47.91%, urban: 16.35%) (Tukey P < 0.05; Fig. 3).	No	NA	NA	CC
142	A143	Kim et al. (2012)	Kim H, Srygley R, Lee JY, Lee S, Choe J.	South Korea	URBAN AND NATURAL COMPONENTS OF KOREAN MAGPIE (PICA PICA SERICEA) TERRITORIES AND THEIR EFFECTS ON PREY DENSITY	2012	Polish Journal of Ecology	Peer-Reviewed Journal	jaechoe@ewha.ac.kr	NA	South Korea	Seoul	University area located on the skirts of Gwanak Mountain, Seoul	Northern	37 34'	126 59'	Patch	Land use type, Individual tree management,	We classified the vegetation area into four components: grass area, shrub area, bare area and coniferous basal area (CnBA). Components were defined to be mutually exclusive. Shrub, bare and CnBA areas were each paced. Grass area is a relatively heterogeneous vegetation component estimated as the total vegetation area less these three components. CnBA comprised pine needle covered soil with few or…	One	Korean magpie	Pica pica sericea	Y	The university is surrounded by mountain vegetation. Most buildings of the campus were established in 1975 on land that had been a golf course.	NA	NA	January	May	N	Y	Population	Breeding, Resources, Behaviour	Foraging/Movement, Intraspecific competition,	Prey density per vegetation area (mg m-2) declined with increasing building area. In a habitat composed of both artificial and natural components, magpies adjust the size of their territories to account for the landscape and each land cover type’s associated food sources. Territory size increased with the square root of building area (SRBA).	No	NA	NA	CC
143	A144	Grey & van Heezik (2016)	Gray ER, van Heezik Y.	New Zealand	Exotic trees can sustain native birds in urban woodlands	2016	Urban Ecosystems	Peer-Reviewed Journal	Yolanda.vanheezik@otago.ac.nz	NA	New Zealand	Dunedin	Selected trees were situated in a chain of urban forest fragments within Dunedin, New Zealand	Southern	45°52′S	170°30′	Patch	Exotic/invasive species, Native species	We chose six tree species (three native and three exotic) on the basis of their commonness and their similar canopy height. Kanuka (Kunzea ericoides), tree fuchsia (Fuchsia excorticata) and red beech (Nothofagus fusca) were native and European (common) beech (Fagus sylvatica), oak (Quercus robur) and sycamore (Acer pseudoplatanus)were exotic.	Many	More than 10	More than 10	N	NA	2012	2013	September	August	Y	N	Community	Biodiversity	Abundance	Native birds in this study were more flexible in their use of the tree species than we predicted: while they spent a lot of time foraging in two of the native tree species (kanuka all year and tree fuchsia late winter-late summer) they spent very little time in red beech, but used exotic oak throughout the year, and exotic sycamore seasonally. Only four native and one exotic bird species visited …	Yes	Management, Conservation	"Planting native and exotic species that provide food outside the usual seasonal period may benefit urban birds by extending the availability of food (Williams and Karl 1996;Corlett 2005) and reducing the need for birds to use anthropogenic food sources or feeders, which can alter community composition, spread disease and increase predator/competitor populations. Because of these native bird-exot…	KHT
144	A145	Lancaster & Rees (1979)	Lancaster RK, Rees WE	Canada	Bird communities and the structure of urban habitats	1979	Canadian Journal of Zoology	Peer-Reviewed Journal	NA	NA	Canada	Vancouver	We selected eight study plots from the habitat types represented along a gradient of urbanization in Vancouver	Northern	49 15'	123 10'	Multi-patch	Land use type, Composition	We estimated the relative area covered by different classes of vegetation and man-made features in each plot as detailed by Lancaster (1976). Land use type: commercial, industrial, detached residential, apartment residential, woodland.	Many	More than 10	More than 10	N	NA	NA	NA	NA	NA	NA	Y	Community	Biodiversity	Biodiversity metric	"Our data on bird communities in Vancouver reveal a positive linear relationship between bird species diversity and foliage height diversity across the urban gradient." "In conclusion, the observed high densities of a few species of ground-feeding, cavity-nesting omnivores along a gradient of increasing urbanization is consistent with the nature and availability of food and habitat in cities." "A…	Yes	Management	"On the positive side these findings suggest severa1 approaches for urban planners who would attempt to manage wildlife in our cities. Starlings, rock doves, and house sparrows might be suppressed by future design and retroactive programs to reduce holes, cavities, and ledges suitable for nesting in buildings." "Conversely, more extensive and greater diversity of vegetational plantings in urban g…	KHT
145	A146	Hogg & Nilon (2015)	Hogg JR, Nilon CH.	USA	Habitat associations of birds of prey in urban business parks.	2015	Urban Ecosystems	Peer-Reviewed Journal	jrhogg80@gmail.com	NA	USA	St. Louis	We conducted our study in St. Louis City, St. Louis County, and St. Charles County, Missouri. The area has a human population of about 1,681,912	Northern	NA	NA	Patch	Land use type, Forested area	In each plot we measured: the proportion of the plot covered by each cover type; the mean patch size of grass, tree, and woodland patches; and the edge ratio of grass and woodland cover types (the total length of edges of all patches of a certain cover type divided by the total area of all patches of that cover type). Descriptive statistics for all landscape variables can be found in Table 1.	Many	Red tailed hawk, American kestrel, Coopers hawk	Buteo jamaiscensis, Falco sparverius, Accipiter cooperii	N	NA	2011	2012	March	July	Y	N	Individual	Biodiversity	Abundance	" The top models in the Cooper’s hawk analysis did not converge, and therefore we declined to draw inferences about habitat associations from them." "The size and shape of habitat patches did not seem to matter as much as the total amount of such habitat in the survey plots." " The raptor species that can be fostered in business park areas will depend on the landscape in and around the park site,…	Yes	Management	"Regardless of the surroundings, however, maintaining tracts of native grassland and woodland, and limiting the amount of intensively managed lawn can increase the likelihood of observing these raptors hunting and/or nesting within business parks."	KHT
146	A147	Donnelly & Marzluff (2006)	Donnelly R, Marzluff JM	USA	Relative importance of habitat quantity, structure, and spatial pattern to birds in urbanizing environments	2006	Urban Ecoystems	Peer-Reviewed Journal	rdonnelly@oglethorpe.edu	NA	USA	Seattle	The Seattle metropolitan area is located within the Western Hemlock (Tsuga heterophylla) Zone of the Pacific Northwest	Northern	47 40' 00"	122 20' 00"	Multi-patch	Land use type, Diversity metric, Composition	Within the larger plots, we counted the number of individuals representing all tree species and the number of snags.From these data, we calculated 12 vegetation indices. For the ground and shrub strata,we calculated the total percent vertical cover, percent cover by exotic species, total horizontal cover in the four cardinal directions (shrub strata only), and species diversity. For the canopy, w…	Many	More than 10	More than 10	N	NA	2001	2001	April	July	Y	Y	Community	Biodiversity	Biodiversity metric, Abundance, Species distribution	bird species richness was high and many native forest species were retained where urban landcover comprised less than 52% of the landscape, tree density (especially that of evergreens) remained at least 9.8 trees/ha in developments, and forest was at least 64% aggregated across the landscape.	Yes	Management	At small spatial scales, we recommend that state, county and city policy makers provide incentives for small property owners to retain or restore neighborhood canopies to at least 9.8 trees/ha and at least 23% evergreen trees. The threshold for tree density is an average, meaning that densities will vary among yards and that some yards must have much higher densities than 9.8 trees/ha to realize …	RK
147	A148	Dyson (2020)	Dyson K	USA	Conserving native trees increases native bird diversity and community composition on commercial office developments	2020	Journal of Urban Ecology	Peer-Reviewed Journal	karenldyson@gmail.com	NA	USA	Bellevue, Redmond	Bellevue (2017 population 144 000) and Redmond (population 64 000) are located east of Seattle in King County, Washington in the Puget Trough region	Northern	NA	NA	Multi-patch	Land use type, Composition, Canopy Cover	I quantified the percent of tall tree canopy cover and of short and medium height vegetation cover using 2015 NAIP, 2014 Redmond LiDAR data and 2016 King County LiDAR data (USGS 2015; Quantum Spatial 2014, 2017). I classified pixels as tall tree canopy when NDVI ≥ 0.15 and object height ≥ 15 m and as short and medium height vegetation when NDVI ≥ 0.15 and object height < 15 m. Individual trees >1…	Many	More than 10	More than 10	Y	This temperate lowland region lies between the Cascades and Puget Sound, with post glaciation conifer-dominated forests of Douglas-fir, western red cedar and western hemlock (Pseudotsuga menziesii, Thuja plicata and Tsuga heterophylla). Both cities share a similar ecological history including glaciation ending over 10 000 years ago, a similar disturbance timeline for colonial logging and agricult…	2014	2016	December	March	Y	Y	Community	Biodiversity, Demographics/Patterns	Abundance, Species distribution, Community changes	I found that measures of bird effective species richness and bird community are positively influenced by the presence of more native conifers, including the presence of a stand predating development and the height and density of native conifers. Measures of the native bird community are negatively influenced by higher non-native tree density. In contrast to prior research, top-down landscape-scal…	Yes	Management	In the Puget Trough, human actions supporting native conifers are important for the continued presence of native forest species including brown creeper, varied thrush and Pacific wren. Specific recommendations for the Puget Trough region arising from this research include maximizing preservation of existing native canopy cover during development, landscaping with native trees and shrubs, and redu…	RK
148	A149	Goldstein et al. (1986)	Goldstein EL, Gross M, DeGRAAF RM	USA	Breeding birds and vegetation: a quantitative assessment	1986	Urban Ecology	Peer-Reviewed Journal	NA	Thomas, J.W., DeGraaf, R.M. and Mawson, J.C., 1977. Determination of habitat requirements for birds in suburban areas. U.S. For. Serv. Res. Pap. NE-357. DeGraaf, R.M., 1981. Urban bird communities and habitats in New England. Trans. North. Am. Wildl. Nat. Resour. Conf., 46: 396-413.	USA	Amherst, Massachusetts	Amherst, Massachusetts, U.S.A.	Northern	NA	NA	Patch	Composition	Among the vegetation characteristics recorded on each of the sixty study plots were the number of woody stems, average woody stem diameter, and average total height of woody plants broken down into four classes: deciduous trees, coniferous trees, deciduous shrubs, coniferous shrubs. For the present study, we prepared these data to serve as the independent variables in our analysis of how vegetati…	Many	More than 10	More than 10	N	NA	1975	1979	NA	NA	Y	Y	Community	Biodiversity	Biodiversity metric	Over all habitats, and throughout the 5-year period, woody vegetation volume alone accounted for 50% of all the variation in breeding bird species number, and species richness kept increasing even at relatively high vegetation volumes. Sixty-five species of breeding birds were seen during the study, and these can be divided into three groups based on their overall abundance in the sample areas an…	Yes	Management	These limited findings, however, still strongly indicate that suburban landscapes provide little in the way of wildlife resources unless their expanses of lawn vegetation are generously augmented by trees and shrubs. And they further indicate that there is no limit from wildlife’s point of view to the benefit from increasing the amount of native woody vegetation present in man’s domain. The great…	RK
149	A150	Haas et al. (2020)	Haas AR, Kross SM, Kneitel JM	USA	Avian community composition, but not richness, differs between urban and exurban parks	2020	Journal of Urban Ecology	Peer-Reviewed Journal	angela.haas88@gmail.com	NA	USA	Rancho Cordova	We collected field data at 17 parks in Sacramento County, CA, within the City of Rancho Cordova or adjacent census-designated areas	Northern	NA	NA	Multi-patch	Composition	To capture vegetation structure heterogeneity we measured park percent land cover, tree DBH and tree height. We used aerial photographs and Google Earth Pro software to calculate the park area and percent land covers within each park.	Many	More than 10	More than 10	Y	Historically, numerous native-American tribes lived along watercourses in the area, followed by an influx of European miners in the early 1800s (US Forest Service 2003). The four rivers that cross the county (Sacramento, American, Consumnes and Mokelumne) contributed to the development of agriculture and transportation (US Forest Service 2003). The county experienced major population growth in th…	2017	2017	September	November	Y	Y	Community	Biodiversity	Community changes, Biodiversity metric	Fifty bird species, including 15 migrants, were observed. Total species richness and abundance at urban and exurban parks was not significantly different, but community assemblages differed significantly. Park area positively predicted species richness. Abundance was negatively associated with in-park percent built cover, average number of fruiting trees and landscape-scale percent water cover. S…	Yes	Conservation	Recently built parks with young saplings might not support as many migrants or species that forage or roost in dense tree canopies, but they can provide refuge to displaced grassland species whose native habitat was transformed by recent development. Their role as a refuge in this context could be enhanced by increasing park size, perhaps by opting for a single large park within a development com…	RK
150	A152	Hemami & Zaeri (2011)	Hemami MR, Zaeri AA	Iran	Influence if urban park size and shape on bird species richness: Case study: Parks of Isfahan	2011	Journal of Environmental Studies	Peer-Reviewed Journal	a.zaeri@na.iut.ac.ir	NA	Iran	Isfahan	The study was conducted in Isfahan, one of the largest cities in central Iran	Northern	NA	NA	Patch	Composition, Forested area	Area, circumference and green space of the parks were obtained by employing Quick bird satellite images and ArcView GIS 3.3 software.	Many	More than 10	More than 10	N	NA	NA	NA	NA	NA	N	Y	Community	Biodiversity	Abundance, Biodiversity metric	24 species of birds were identified within the studied parks. House sparrow Passer domesticus and carrion crow Corvus corone constituted 62% and 21% of the observed species respectively and were observed in all the studied parks. Barn swallows Hirundo rustica (4.2%); Raven Corvus corax (3.6%), laughing dove Streptopelia senegalensis (2.2%) and Magpie Pica pica (1.8%) were also relatively abundant…	No	NA	NA	RK
151	A153	Kopij (2015)	Kopij G	Poland	The effect of the undergrowth on the breeding bird communities in urbanized afforested habitats	2015	Alauda	Peer-Reviewed Journal	grzegorz.kopij@up.wroc.pl	NA	Poland	Wrocław	studies were conducted in the south-west part of the city of wrocław, c. 4.5km from the city hall	Northern	NA	NA	Multi-patch	Composition	in the presented study, the breeding bird community of the same area was quantified again, 17 years after the initial undergrowth removal.in most placesthe undergrowth reappeared again. in general, it is, however, impoverished in comparison with the period before the removal. However, tree stand has not been altered, being only older by c. 10 years. Breeding bird community of this area with natur…	Many	More than 10	More than 10	N	NA	2008	2008	March	July	N	Y	Community	Biodiversity	Biodiversity metric	Both the structure and density of undergrowth in urbanized forest habitats affect significantly avian breeding communities, affected are both the dominance structure and densities, but no effect was shown on the number of species and biodiversity level. in general, the proportion of dominant species is larger in forests with sparse than dense undergrowth. species depended on undergrowth for forag…	Yes	Management	results of this study support a general opinion that in urban woods with similar tree stands, the denser is the undergrowth, the higher is the number of species breeding in the urban woods. furthermore, also densities of breeding pairs of many of these species is higher in such urban woods, where the undergrowth is compact and composed mainly of indigenous species. urban wood managers should, the…	RK
152	A154	Erskine (2008)	Erskine AJ.	Canada	Pileated Woodpeckers, Dryocopus pileatus, Foraging in Suburban Habitats in New Brunswick.	2008	The Canadian Field Naturalist	Peer-Reviewed Journal	NA	NA	Canada	New Brunswick	Built-up parts of Sackville adjoin the Tantramar dykeland, formerly saltmarsh, the largest treeless area in Canada’s Maritime Provinces (Figure 1). The site slopes gradually upwards to the west, into largely continuous forest that formerly included the area where the town now stands.	Northern	NA	NA	Multi-patch	Composition	Nearby forest is mixed, with conifers (mostly Picea spp. and Abies balsamea) predominating in a “fog belt” around the upper Bay of Fundy. Trees in town, planted, are largely broad-leafed, including especially maples (Acer spp.) and elms (Ulmus spp.). Those plantings line streets in older residential areas and around Mount Allison University; more recent housing developments and industrial areas o…	One	Pileated Woodpecker	Dryocopus pileatus	Y	Built-up parts of Sackville adjoin the Tantramar dykeland, formerly saltmarsh, the largest treeless area in Canada’s Maritime Provinces (Figure 1). The site slopes gradually upwards to the west, into largely continuous forest that formerly included the area where the town now stands. The town limits were greatly enlarged in 1974, and now include several formerly separate villages (Middle Sackvill…	2005	2007	November	March	Y	N	Individual	Biodiversity	Abundance	Trees used by PIWO in Sackville were mostly maples (Table 4), especially Norway Maples (Acer platinoides), which may be planted more often than other maple species. Elms, which included most other large trees in town, were little used, although many were dead, dying, or in poor condition. Evidence from PIWO diggings indicated that many mature maples were infested by larvae of wood-boring insects,…	No	NA	NA	KHT
153	A155	Bernat-Ponce et al. (2018)	Bernat-Ponce E, Gil-Delgado JA, Guijarro D.	Spain	Factors affecting the abundance of House Sparrows Passer domesticus in urban areas of southeast of Spain.	2018	Bird Study	Peer-Reviewed Journal	edberpon@alumni.uv.es	NA	Spain	Valencia	The study was carried out in five locations in the Valencia area in southeastern Spain (four located in the northern area of Alicante’s province and one in the southeast of Valencia’s province) (Figure 1 and Table 1). This last location was split across two sites, Gandía and Grao/Playa, separated by orange groves (Figure 1 and Table 1).	Northern	NA	NA	Patch	Forested area, Composition, Land use type	At each point count in the urban landscape, 17 variables were described (Table 2A), some through a qualitative classification of presence/absence (1/0), and others through a qualitative ranking (0, 1, 2, ...)orby quantized values (0 to n). These 17 landscape variables were grouped into three classes: urban structure, human factors and food resources.	One	House Sparrows	Passer domesticus	N	NA	2014	2016	NA	NA	Y	N	Individual	Biodiversity	Abundance	Presence of parks and trees had the highest values of VIF (6.53 and 3.01, respectively)." "urban parks had a positive significant effect on House Sparrow abundance, which was especially important in summer, with an independent effect higher than 31%" "Eight variables had a positive effect on House Sparrow abundance. The most significant ones were the presence of urban parks and rubbish bins, whic…	Yes	Management	"Valencian Community (Cantó 2014) would be one urban planning option to halt and, in time, reverse the negative trend of the House Sparrow decline in the Valencian area because even small green patches provide suitable habitats for the birds (Rega et al. 2015). Similar projects could create sufficient heterogeneous urban green space that reduces predation of the target species in the long run (Su…	KHT
154	A156	Hashimoto et al. (2005)	Hashimoto H, Natuhara Y, Morimoto Y.	Japan	A habitat model for Parus major minor using a logistic regression model for the urban area of Osaka, Japan.	2005	Landscape and Urban Planning	Peer-Reviewed Journal	hashi@kais.kyoto-u.ac.jp	NA	Japan	Osaka	The study area was a part of Osaka city and adjacent Sakai city located in western Japan.	Northern	145 30'	34 40'	Patch	Canopy Cover, Forested area	A GIS base map was created from aerial photographs provided by Osaka Prefecture. The following variables were measured for each park for predicting habitats: park properties (age, distance to the nearest mountains, distance to the nearest forest of more than 10 ha), numbers of other habitats occupied by Great Tits within 500 m and 1 km, area of tree cover (within the park and in surrounding parks…	One	Great Tit	Parus major minor	N	NA	2000	2000	May	July	Y	N	Individual	Biodiversity	Abundance, Species distribution	"According to the stepwise logistic regression analysis, two variables, the area of tree cover within a radius of 250 m and the number of other habitats occupied by the tits within a 1 km buffer were the best predictors of the distribution of Great Tits." "The obtained model predicts that when the number of other habitats within a 1 km buffer was 0–3, tree areas of 6.0 ha (31%), 4.0 ha (20%), 2.6…	Yes	Management	"From the model obtained and examination of other research, a minimum tree cover in a radius of 250 m will be 1.8 ha, or 9% of total area, with at least three other habitats within 1 km, is needed to provide Great Tit habitat in urban areas. Thus, more than 10% tree cover is a realistic target for sustaining this species in urban areas."	KHT
155	A157	Park & Lee (2000)	Park C-R, Lee W-S.	South Korea	Relationship between species composition and area in breeding birds of urban woods in Seoul, Korea.	2000	Landscape and Urban Planning	Peer-Reviewed Journal	chandrap@chollian.net	NA	South Korea	Seoul	This study was conducted in Seoul, Korea. Seoul is a city of approximately 12 million population and covered 60 542 ha in 1995.	Northern	NA	NA	Multi-patch	Composition, Fragmentation, Forested area	For quantitative description of vertical structure of forest, foliage coverages were recorded at 5 m diameter plots at intervals of 50 m along the census trails in each area.	Many	More than 10	More than 10	Y	Most of the forests were destroyed during the Korean War in 1950. So, they were comprised of a mixture of semi-natural and artiÆcial forest stands. Large urban forests were located on the outer block and small woods on the inner block of the city.	1992	1993	May	June	Y	N	Community	Biodiversity	Abundance	"As the area increases, species composition of each site changed and some species were added or omitted. There was no species that decreased with the increase of area." "Therefore, not only the area of woods but also its surroundings are important for the inhabitation of birds."	Yes	Conservation, Management, Restoration	"This study implies the management guidelines for the proper inhabitation of birds in Seoul, Korea. They are summarized as follows: 1. Larger areas of woods should be maintained. 2. More green areas should be protected around woods. 3. More nest holes should be provided by preserving the trees of high DBH class, and by installing artiÆcial nests. 4. Shrub and ground layers should be restored by p…	KHT
156	A158	Strohbach et al. (2014)	Strohbach MW, Hrycyna A, Warren PS	USA/ Germany	150 years of changes in bird life in Cambridge, Massachusetts from 1860 to 2012	2014	The Wilson Journal of Ornithology	Peer-Reviewed Journal	michael.strohbach@geo.hu-berlin.de	NA	USA	Cambridge	Cambridge is located at the Massachusetts Bay in the northeastern USA (42u 229 N, 71u 069 W)	Northern	42 22' 00"	71 06' 00"	Patch	Canopy Cover	The earliest available summer aerial photos date to 1951 and were scanned from the library collection of the University of Massachusetts – Amherst. We orthorectified them in ESRI ArcGIS 10.1, based on 2010 aerial photos (provided by the city of Cambridge IT Dept.), and digitized tree canopy on sites A and B. Likewise, the 1971 aerial photos were accessed and processed. Finally, the current canopy…	Many	More than 10	More than 10	Y	Site A (William Brewster’s Site).—William Brewster’s house dates back to colonial times but was moved and expanded since then (Daughters of the American Revolution 1907). In 1860–1873, when Brewster began recording birds, the streets along the gently sloping property were lined with tall elms and lindens. Behind the house there was a flower and vegetable garden, an apple and pear orchard, rows of…	1860	2012	June	July	Y	N	Community	Demographics/Patterns	Community changes	Evidence from the reported time series highlights that choices we make in urban environments can have positive as well as negative effects on bird populations. Most bird species disappeared during periods after major building developments and in that respect, the recent trend of re-urbanization and densification of Cambridge and other cities has to be carefully monitored and mitigated. Planting o…	Yes	Management	The patterns revealed in this analysis of 150 years of changes in bird life in Cambridge provide further support for urban planning guidelines for preservation of large urban green space and retention of higher densities of mature urban trees in residential areas.	RK
157	A159	de la Hera (2019)	de la Hera I	Ireland	Seasonality affects avian species distribution but not diversity and nestedness patterns in the urban parks of Vitoria–Gasteiz (Spain)	2019	Animal Biodiversity and Conservation	Peer-Reviewed Journal	delaheraivan@gmail.com	NA	Spain	Vitoria-Gasteiz	Vitoria–Gasteiz (42º 50' 58.4'' N 2º 40' 14.8'' W; 525 m a.s.l.; c.a. 250,000 inhabitants) is located in Northern Iberia (Araba, Basque Country, Spain)	Northern	42 50' 58.4"	2 40' 14.8"	Patch	Composition, Canopy Cover, Diversity metric	Vitoria–Gasteiz council provided (fully transferred on the 16 I 15) the most updated digital information on urban vegetation. This enabled accurate estimates following the variables of the parks (table 1): grass cover, shrub cover, tree density, and tree diversity (measured as the effective number of tree species). Between 2 and 6 geographic locations within each park were selected randomly to vi…	Many	More than 10	More than 10	N	NA	2014	2014	January	February	Y	Y	Community	Biodiversity	Species distribution, Biodiversity metric	Avian diversity was significantly greater during breeding than during the winter period, although the most diverse parks during breeding were also the most diverse during winter. Most of the among–park variation in diversity was explained by park size, while tree density had a marginal contribution that was only significant during winter. Avian communities showed a significant nested subset patte…	Yes	Management	These results support the idea that, in small and medium–sized cities, park size is the main constraint on avian diversity, and the presence of relatively large parks (> 10 ha) should be encouraged to promote a rich avifauna all year round.	RK
158	A160	Lindenmayer et al. (2010)	Lindenmayer DB, Knight EJ, Crane MJ, Montague-Drake R, Michael DR, MacGregor CI.	Australia	What makes an effective restoration planting for woodland birds?	2010	Biological Conservation	Peer-Reviewed Journal	david.lindenmayer@anu.edu.au	NA	Australia	Several	"Our study region was the southern half of the South-west Slopes region of New South Wales, south-eastern Australia. It included the towns of Junee (0552952E 6140128N) in the north, Albury (0494981E 6008873N) in the south (a distance of approximately 150 km), and Gundagai (600532E 6119073N) and Howlong (467090E 6017897N) in the east and west, respectively (a distance of approximately 120 km)."	Southern	Several	Several	Multi-patch	Land use type, Composition, Forested area	We surveyed 38, 45 and 62 plantings in 2002, 2004 and 2006, respectively, resulting in a total of 145 site-by-year observations. These plantings ranged from 2 to 20 years old and were a mix of locally endemic and non-local Australian ground cover, understorey and overstorey plant species. We measured context, configuration and content attributes of the plantings (see Table 1 for a full list and d…	Many	More than 10	More than 10	N	NA	NA	NA	NA	NA	NA	N	Community	Biodiversity	Biodiversity metric	"Our findings reinforce the concept that ‘‘the matrix matters” (Daily et al., 2003; Haynes et al., 2006; Lindenmayer and Fischer, 2006; Ricketts, 2001) and corroborates the importance of context effects reported in a wide range of ecosystems..." "For example, we found that bird species richness was greater in plantings located in gullies and riparian areas than elsewhere in the landscape (Fig. 1,…	Yes	Management, Conservation	"We found that if an aim is to maximize overall species richness in plantings, there is value in targeting the location of new plantings by building on vegetation assets that are already there. For example, locating plantings in riparian areas and establishing plantings in places with pre-existing areas of remnant or planted native vegetation." "In the case of the Rufous Whistler, our data sugges…	KHT
159	A161	Smith (2003)	Smith PGR.	Canada	Winter Bird Use of Urban and Rural Habitats in Ontario.	2003	Canadian Field Naturalist	Peer-Reviewed Journal	NA	NA	Canada	NA	The study plots reflect different habitat categories in urban and rural southern Ontario andwereclassified intosevencategorie s—three ruralandurban categories	Northern	NA	NA	Multi-patch	Land use type	Thirty-threeplotsreflect arange ofurban habitat categoriesincluding urban andsuburban residential, commercialandurban natural areasincluding parks, urbanopenspace,woodla ndsandother natural or semi-natural areas within cities and towns.	Many	More than 10	More than 10	N	NA	NA	NA	NA	NA	NA	N	Individual	Biodiversity	Abundance	"Urban natural areas,forests and mixed habitats showedthehighestaviandiversity whilecityandfarm showedthelowestdiversity(Table2).Larger urban natural areas(>10ha)haddiversityindices 5-19% higher thanforests." "City areas supported half as many species and about 70%thelevelsofSimpson’sdiversityindex, N2,as forests." "Diversity was higher in forest,rural mixed habitats andurban natural areas compar…	No	NA	NA	KHT
160	A162	Paker et al. (2014)	Paker Y, Yom-Tov Y, Alon-Mozes T, Barnea A.	Israel	The effect of plant richness and urban garden structure on bird species richness, diversity and community structure.	2014	Landscape and Urban Planning	Peer-Reviewed Journal	yairpk@gmail.com	NA	Israel	Tel Aviv	We investigated bird communities in 25 public gardens in the cities of Tel-Aviv and nearby Holon, Israel (highest point above sea level is 62 m).	Northern	32◦02′	34◦47′	Patch	Composition, Native species, Exotic/invasive species, Land use type	Vegetation structure was evaluated around each point count, at half circular plots, within a radius of 50 m from the observer. Trees and shrubs species were counted in each plot and we also recorded whether they were natives or aliens. Height of plants was divided into three groups: low (under 1.5 m), medium (1.6–5 m), and high (above 5 m). Annual plants were excluded. Trees, shrubs and lawn cove…	Many	More than 10	More than 10	N	NA	2008	2009	January	May	Y	N	Individual	Biodiversity	Biodiversity metric	"However, we found that bird species richness was not affected by any of the 14 environmental variables that we tested. This outcome might indicate that in the Israeli urban environment birds can be less selective in their choice of habitat and therefore occupy any available greenspace." "Our results indicate that a diverse garden, composed of many shrub and tree species and a diverse spatial str…	Yes	Management	"Therefore, we recommend avoiding large open lawns without trees or shrubs, as well as dense monoculture woods, because these components support only few bird species, and moreover – mostly aliens, like the Common Myna (Acridotheres tristis), or urban exploiters, like the Feral Pigeon (Columba livia). Instead, our recommendation is to plant many trees and shrub species, and to balance between ope…	KHT
161	A163	Narango (2018)	Narango DL.	USA	Nonnative plants reduce population growth of an insectivorous bird.	2018	Proceedings of the National Academy of Sciences	Peer-Reviewed Journal	dnarango@gmail.com.	NA	USA	Washington D.C	Within Neighborhood Nestwatch, a citizen science program that monitors breeding birds in residential yards across the Washington, DC, metropolitan area (ref. 31 and SI Appendix, Fig. S1).	Northern	NA	NA	Patch	Exotic/invasive species, Native species	Because birds operate at a patch rather than a yard scale (20), each “site” was composed of a focal yard that contained a chickadee nest box as well as a 50-m radius (0.79 Ha) area around the center of the yard that contained other properties. A 50-m radius was chosen because this area is approximately the territory size of breeding chickadees (32). Sites were separated by at least 1 km, located …	One	Carolina chickadees	Poecile carolinensis	N	NA	2013	2014	May	June	Y	N	Individual	Survival, Breeding, Resources	Micro breeding, Nesting survival, Foraging/Movement	"Until recently, urban habitat restoration has operated on the premise that all green spaces, including residential landscapes and city parks, are ecologically equivalent, despite a poor understanding of the features determining whether a space functions as a source or sink for resident species (19). Our results identify the evolutionary origin of the plants used in urban landscaping as a key fac…	Yes	Management	"If species are eliminated from urban areas because they are intolerant of nonnative plants and concomitant declines in prey abundance, our recommendation for <30% nonnative plant biomass in landscape designs may represent a maximum limit for sustaining avian insectivores in these landscapes."	KHT
162	A164	Shriver et al. (2020)	Shriver WG, Ladin ZS, Buler J, D’Amico V.	USA	Non-native shrubs and calcium availability are important for birds breeding in urban forests.	2020	Urban Ecosystems	Peer-Reviewed Journal	gshriver@udel.edu	NA	USA	Delaware/Pennsylvannia	"We randomly selected 30 study sites within 22 discrete forest patches in northern Delaware and Southern Pennsylvania (Fig. 1, Ladin et al. 2016a)."	Northern	NA	NA	Multi-patch	Exotic/invasive species, Native species, Composition	Within each site, we sampled; soil to estimate exchangeable calcium, litter volume, shrub density, tree basal area, and coarse woody debris (cwd).	Many	Carolina chickadees, Carolina wren, Eastern Towhee, Gray catbird, Wood thrush	Poecile carolinensis, Thyrothorus ludovicianus, Pipilo erythrophthalmus, Dumtella carolensis, Hylocichla mustelina	N	NA	2010	2012	May	July	Y	N	Community	Biodiversity, Breeding	Meso breeding, Abundance	"We found that relationships among species’ territory density were driven by local-scale effects rather than landscape-scale effects, with non-native shrub cover and Ca rich prey the primary drivers. These findings provide an increased appreciation for the complex role of non-native invasive plants within urbanized landscapes, and an improved understanding for how local-scale conservation efforts…	No	NA	NA	KHT
163	A165	Galeotti (1994)	Galeotti P	Italy	Patterns of territory size and defence level in rural and urban tawny owl (Strix aluco) populations	1994	Journal of Zoology	Peer-Reviewed Journal	NA	NA	Italy	Pavia	City of Pavia, Northern Italy	Northern	NA	NA	Multi-patch	Land use type, Fragmentation	% Natural vegetation, %Poplar Groves, %Parks, %Vegetable gardens, Fragmentation	One	Tawny owl	Strix aluco	N	NA	1986	1992	NA	NA	Y	Y	Population	Behaviour	Population changes	Defence level of urban territories was affected by 'social’variables (nearest neighbour distance and years of occupancy), structural variables (percentage of poplar grove and diversity), and food supply, while in rural territories only structural variables (fragmentation or natural vegetation) and food supplies affected defence level.	No	NA	NA	RK
164	A166	Woongsoon et al. (2019)	Woongsoon Jang, Ara Seol, Ok-Sik Chung, Junghee Sagong, Jong Koo Lee.	Canada	Avian Reporting Rates in Chugcheongnam Province, South Korea Depend on Distance from Forest Edge, Size of Trees, and Size of Forest Fragments.	2019	Forests	Peer-Reviewed Journal	woongsoon.jang@gmail.com	NA	South Korea	Chungcheongnam	The study was conducted in the Province of Chungcheongnam, located in the western part of South Korea	Northern	35 00'	126 13'	Multi-patch	Composition, Forested area	The study utilized the Korea Forest Cover Type Map’s tree size classification and forest types. The size classes were classified with the median diameter at breast height (DBH) of trees in the stand: (a) <6 cm, size class 0; (b) 6–18 cm, size class 1; (c) 18–30 cm, size class 2; and (d) >30 cm, size class 3. The forest types were classified into coniferous, deciduous, and mixed forests. Other min…	Many	More than 10	More than 10	N	NA	2005	2011	NA	NA	Y	N	Community	Biodiversity	Biodiversity metric	However, the results of this study were unexpected in that forests patches with larger areas tended to have lower species diversity. Presumably, this can be attributed to the fact that forest sizes across the study region had been fragmented for a long time, rendering the average forest size quite small (Table 1). In this study, the positive relationship between tree size and avian diversity and …	Yes	Conservation	Furthermore, due to regional reforestation about 40 years ago [40], the composition and structure of the forests in this study region might be relatively simple and homogeneous [50]. As a result, even a large-sized forest in this region might provide less diverse habitats and resources. As a conservation implication, the establishment of strategies to increase bird species diversity should not on…	KHT
165	A167	Zivanovic & Luck (2016)	Zivanovic AJ, Luck GW	Australia	Social and environmental factors drive variation in plant and bird communities across urban greenspace in Sydney, Australia	2016	Journal of Environmental Management	Peer-Reviewed Journal	ashlea@mail.org	NA	Australia	Sydney	30 city park sites in Sydney, Australia	Southern	NA	NA	Patch	Forested area, Composition, Diversity metric	At the site scale, bird species richness and abundance were modelled against four environmental predictors. These included site size, topography and site plant species richness; however, mean leaf size was modelled only against bird species richness, whereas percent concrete ground cover was modelled only against bird abundance.	Many	More than 10	More than 10	N	NA	2013	2013	NA	NA	N	Y	Community	Biodiversity	Biodiversity metric, Abundance	Bird species richness within greenspaces increased with increasing distance from the central business district and decreasing distance from freshwater. Bird abundance was best explained by a combination of social–ecological factors, with abundance increasing with increasing site (greenspace) age, increasing percent concrete groundcover of a site and increasing proximity to the central business di…	Yes	Management	Co-management arrangements between local citizen groups and councils appeared to have a strong influence on the plant communities of particular city park sites, increasing species richness and abundance. This is a very important consideration for future management of urban greenspaces that aim to improve both human and environmental health outcomes – given recent evidence that ecologically divers…	RK
166	A168	Greco & Airola (2018)	Greco SE, Airola DA.	USA	The importance of native valley oaks (Quercus lobata) as stopover habitat for migratory songbirds in urban Sacramento, California, USA.	2018	Urban Forestry & Urban Greening	Peer-Reviewed Journal	segreco@ucdavis.edu	NA	USA	Sacramento	The study area was the Curtis Park neighborhood (“Curtis Park”)a 259 ha neighborhood in Sacramento, California, USA (Fig. 1) with a 2015 census population of about 5200.	Northern	NA	NA	Patch	Canopy Cover, Composition, Land use type	A photographic image (dated October 30, 2011) of the Curtis Park study area was obtained from Google Earth (accessed September 12, 2012) and georeferenced in ArcGIS using four control points, resulting in a 2.1 m RMSE (root mean square error).	Many	More than 10	More than 10	N	NA	2011	2012	April	October	Y	N	Community	Behaviour, Biodiversity	Abundance, Foraging/Movement	Our results clearly demonstrate that higher abundance of Neotropical migrant songbirds occur in areas of the urban forest in Curtis Park, Sacramento, California that support greater canopy cover of the native valley oak. Our results also show the mechanism for this attraction − strong selection of valley oak during foraging by migrants. From a regional perspective, our study clearly shows that na…	No	NA	NA	KHT
167	A169	Zhang et al. (2021)	Zhang Y, Jiang C, Chen S, Zhang Y, Shi H, Chen B, Mao L	China	Effects of landscape attributes on campuses bird species richness and diversity, implications for eco-friendly urban planning	2021	Sustainability	Peer-Reviewed Journal	yong.zhang@njfu.edu.cn	NA	China	Nanjing	Nanjing (118°46′ E, 32°02′ N), the capital city of Jiangsu province.Six university campuses located in the center and Xianlin areas were selected	Northern	32°02′ 00"	118°46′ 00"	Multi-patch	Forested area, Land use type, Fragmentation	Based on the imagery data and field surveys, the landscape was divided into five types: buildings; grass, such as lawns; woody vegetation, including trees and shrubs; impervious surfaces, such as parking areas, playgrounds, and squares; and water bodies, including ponds, rivers, and urban lakes. After that, we calculated the area of each land cover type for each campus and its buffer area, respec…	Many	More than 10	More than 10	N	NA	2019	2019	January	December	Y	Y	Community	Biodiversity	Species distribution, Biodiversity metric, Abundance	We found that bird species richness was higher in the campus of Xianlin compared to those in the center. Landscape attributes played an important role on bird species richness, especially for the determinants in the buffer area. Specifically, species richness, Shannon-Wiener, and Simpson indices increased with the increasing area of water and green space both within the campus and the buffer area…	Yes	Management	In this study, we found that the area of green space both within campus and the surrounding 2 km buffer area positively correlated with bird species richness and diversity. In addition, habitat fragmentation also significantly negatively affected bird species richness and diversity. Our results emphasized that landscape attributes in surrounding areas are also important determinants affecting bir…	RK
168	A170	Kane et al. (2015)	Kane B, Warren PS, Lerman SB.	USA	A broad scale analysis of tree risk, mitigation and potential habitat for cavity-nesting birds.	2015	Urban Forestry & Urban Greening	Peer-Reviewed Journal	bkane@eco.umass.edu	NA	USA	Baltimore	We inspected trees in July through September of 2005–2009 in two locations designed to encompass a range of conditions from highly urbanized (Baltimore, MD, USA) to suburban residential to rural wildlands (western Massachusetts, USA).	Northern	NA	NA	Multi-patch	Composition, Individual tree management	"...10 randomly selected trees from 100 m long transects along roads or bike trails (“transect trees”) and (ii) pairs of trees identified through searching for bird nests. In western MA, we identified areas in the region with sufficient tree cover to support cavity nesting birds, and then selected sites in a stratified design to include: large towns, small towns, and extensively forested recreati…	NA	NA	NA	N	NA	2005	2009	July	September	Y	Y	Community	Breeding	Nesting survival	"However, since almost half of the cavities we observed occurred on branches, whole tree removal was only recommended a little more than half the time. Removing fewer trees offers the possibility of retaining habitat for cavity-nesting birds if pruning can reduce risk. Pruning may be a viable alternative in areas of infrequent or occasional use, but conventional practice would have to be modified…	No	NA	NA	KHT
169	A171	Dale (2018)	Dale S.	Norway	Urban bird community composition influenced by size of urban green spaces, presence of native forest, and urbanization.	2018	Urban Ecosystems	Peer-Reviewed Journal	svein.dale@nmbu.no	NA	Norway	Oslo	The vegetation of study sites varied from intensively managed parks with ornamental deciduous trees and lawns, to green spaces with a mix of managed park- land and remant patches of more or less natural, native forest vegetation.	Northern	NA	NA	Multi-patch	Forested area, Connectivity, Composition	"Analyses of the relative contribution of (1) urban zone (alternative models used distance from periphery of the city), (2) site size and (3) presence of native forest for shaping (a) overall bird species richness, (b) species richness of specific ecological groups of bird in each site, and (c) proportion of the bird community belonging to specific ecological groups, were conducted with general l…	Many	More than 10	More than 10	N	NA	2003	2007	May	June	Y	N	Community	Biodiversity	Biodiversity metric	"Larger sites had larger proportions of species nesting on the ground or at low height, species with a specialist diet, and redlisted species (Table 5, Fig. 3). There was a trend that larger sites also had a larger proportion of forest species, but the effect of site size dropped out from the final model (size removed with P =0.07;Table5)." "In line with many previous studies, the results of the …	Yes	Management, Conservation	"The key components to maintaining this situation is to avoid reducing the size of these areas and to prevent loss of natural vegetation such as native forest. This strategy is likely to be relevant for most cities worldwide." "The results of the present study did not suggest that bird occupation of urban sites was limited by distance from the periphery of the city (i.e. distance from potential s…	KHT
170	A172	Threlfall et al. (2016)	Threlfall CG, Williams NSG, Hahs AK, Livesley SJ.	Australia	Approaches to urban vegetation management and the impacts on urban bird and bat assemblages.	2016	Landscape and Urban Planning	Peer-Reviewed Journal	caragh.threlfall@unimelb.edu.au	NA	Australia	Melbourne	We sampled birds and bats within three types of urban green spaces in south-east Melbourne, including: (1) golf courses, (2) public parks and (3) residential neighbourhoods (e.g. front gardens and streetscapes).	Southern	NA	NA	Multi-patch	Native species, Land use type, Composition	"The green spaces we selected ranged between 1 and 80 ha in size. To characterise the effect of management practices on vegetation within each green space, we measured (1) vegetation composition (proportion of native plants); (2) the density of trees (trees ha−1); and (3) volume of understorey vegetation (m3)."	Many	More than 10	More than 10	N	NA	2012	2013	December	February	Y	N	Community	Breeding, Biodiversity	Micro breeding, Biodiversity metric	"No differences were found in the bird and bat assemblages between parkland and naturalistic style courses." "We examined three local scale vegetation management approaches that are suggested to positively influence both bird and bats: (1) increasing the proportion of native vegetation; (2) increasing the density of large trees, and (3) increasing the volume of understorey vegetation. However, on…	Yes	Management, Conservation	"Importantly, half of all native bird species and all the bat species in our study are insectivores, and our data suggests that increasing the proportion of native vegetation is one vegetation management approach that could easily increase the abundance of food resources available for insectivorous bat species, and support increases in breeding activity of native birds." "Importantly, urban tree …	KHT
171	A173	Pennington & Blair (2011)	Pennington DN, Blair RB.	USA	Habitat selection of breeding riparian birds in an urban environment: untangling the relative importance of biophysical elements and spatial scale.	2011	Diversity and Distributions	Peer-Reviewed Journal	Penn0107@umn.edu	NA	USA	Cincinnati	"We quantified bird, local vegetation and landscape variables for riparian forests of the Mill Creek watershed (42,994 ha) located within the Midwestern metropolitan area of Cincinnati, Hamilton County, Ohio (39.2°N 84.5°W) (Fig. 1)."	Northern	39.2°	84.5°	Multi-patch	Native species, Composition, Canopy Cover	"We assessed local woody vegetation structure and composition characteristics on both sides of the stream in a 70-mdiameter plot (0.38 ha) centred at each bird sampling point; each vegetation sampling plot included five randomly sited 10-m-diameter subplots." ...centre; we calculated canopy height for a plot as the average of five subplot height measures. We calculated tree or canopy stem densiti…	Many	More than 10	More than 10	N	NA	2002	2006	June	July	Y	N	Community	Biodiversity	Biodiversity metric	"Species responses to spatial scale and biophysical features varied. For the majority of breeding species, landscape features within 500 m of streams were among the most important variables influencing habitat selection; however, several birds also responded to larger scales (Table S5; Fig. S2)." "Bird species’ responses to woody vegetation composition and structure measures varied widely, emphas…	Yes	Management	"Our findings emphasize the importance of species-specific management actions in expanding metropolitan areas to prevent possible local extinctions of regionally widespread species. Expanding traditional conservation targets beyond the regionally listed ‘species of greatest conservation concern’ will not only aid in keeping common species common but also give people opportunities to experience a …	KHT
172	A174	Nooten et al. (2018)	Nooten SS, Schultheiss P, Wright J, Macdonald C, Singh BK, Cook JM, et al.	Australia	What shapes plant and animal diversity on urban golf courses?	2018	Urban Ecosystems	Peer-Reviewed Journal	sabine.nooten@gmail.com	NA	Australia	Sydney	"The Greater Sydney Region is Australia’s most densely populated metropolitan area, supporting approximately five million people in an area spanning ~12 thousand square kilometres (www.cityofsydney.nsw.gov.au)."	Southern	33° 44′ 20.75′′	151° 18′ 22. 06′′	Patch	Composition, Connectivity, Forested area	"...(4) connectivity to surrounding woodland, calculated as the percentage adjacent to the golf course perimeter (10–85%). Local-scale factors were course age (42–111years),coursesize(32–92 ha), size of on-course remnant vegetation (0–31 ha), size of water features (0–33 ha), average tree density (110–456 trees ha−1) and tree biomass (13199 t ha−1). All site-level data are included in Table S1."	Many	More than 10	More than 10	N	NA	2014	2015	September	March	Y	N	Community	Biodiversity	Abundance, Biodiversity metric	"Bird species diversity was positively related (P < 0.01) to the area of water features on a site (Table 1,Fig.2e). However, the diversity of non-water birds (77% of all bird species) was significantly higher (P = 0.02) on older courses (Table 1,Fig.2f). Relationships with other environmental factors were not significant." "Environmental correlates of biodiversity differed for plants, birds and a…	Yes	Management, Conservation	"Overall, our results indicate that large areas of open, park-like fairways, water features and patches of remnant woodland on golf courses provide a habitat matrix that can support a wide range of plant and animal species. On-course remnant habitats in particular harboured a greater diversity of the less mobile species (i.e. plants and ants), highlighting their role as refugia for local flora an…	KHT
173	A175	Korányi et al. (2021)	Korányi D, Gallé R, Donkó B, Chamberlain DE, Batáry P.	Hungary	Urbanization does not affect green space bird species richness in a mid-sized city	2021	Urban Ecosystems	Peer-Reviewed Journal	batary.peter@okologia.mta.hu	NA	Germany	Göttingen	We carried out this study in Göttingen, a city with an area of 117 km2 and a population of 120,000 residents. This city is situated at 150 m a.s.l. in Lower Saxony, Germany (51°32′ 28.61”N9°54′56.89′′E)	Northern	51 32' 28.61"	9 54' 56.89"	Multi-patch	Forested area, Composition	"Mean (SEM) of areas, impervious surface percentage in the surrounding matrix, shrub and tree covers of allotments and parks and their comparison based on general and generalized linear models."	Many	More than 10	More than 10	N	NA	2017	2017	May	May	Y	N	Community	Breeding, Biodiversity, Survival, Behaviour	Nesting survival, Foraging/Movement, Biodiversity metric, Migration	"Contrary to our expectations (1, 2 and, 3), our results showed that increasing level of urbanization and increasing GS size had no effect on bird species richness nor on the examined functional traits. In accord with expectation (4), we found more ground or near-ground nesting and more migrant birds in parks, but we found no differences regarding other trait values (foraging technique and diet o…	Yes	Management	"In conclusion, our results suggest that in addition to providing an adequate amount of green space, management measures should also focus on maintaining their diverse local characteristics in order to maintain diverse and functionally rich bird communities. Although allotments are primarily designed for the benefit of humans, their role in enhancing species richness can be increased when they ar…	KHT
174	A176	Hodgkison et al. (2007)	Hodgkison S, Hero J-M, Warnken J.	Australia	The efficacy of small-scale conservation efforts, as assessed on Australian golf courses.	2007	Biological Conservation	Peer-Reviewed Journal	S.Hodgkison@Griffith.edu.au	NA	Australia	Queensland	"Bird, reptile, mammal and amphibian diversity and environmental characteristics were surveyed on 20 suburban golf courses in south-east Queensland (Brisbane and the Gold Coast), Australia between 2001 and 2004"	Southern	NA	NA	Patch	Canopy Cover, Connectivity, Composition, Native species	"% native grass cover, foliage height diversity, canopy gap fraction, number of dead trees, number of hallow trees, area of vegetation, area of core vegetation, course connectivity, area of water, % built land in 1 km, connectivity at 200m, % vegetation in 200m, % vegetation in 5km"	Many	More than 10	More than 10	N	NA	2001	2003	NA	NA	Y	N	Community	Biodiversity	Abundance, Biodiversity metric	"The local abundance and species richness of birds, reptiles, mammals and frogs were significantly influenced by the size and spatial arrangement of terrestrial and aquatic habitats on golf courses. The principal factor associated with increased abundance and species richness of birds, mammals, amphibians and to a lesser extent, reptiles was the area of native terrestrial vegetation retained with…	No	NA	NA	KHT
175	A177	Strohback et al. (2013)	Strohbach MW, Lerman SB, Warren PS.	USA	Are small greening areas enhancing bird diversity? Insights from community-driven greening projects in Boston.	2013	Landscape and Urban Planning	Peer-Reviewed Journal	michael.strohbach@ti.bund.de	NA	USA	Boston	"Boston is located at the Massachusetts Bay in the northeastern USA (42◦21′N, 71◦4′W). The climate is classified as snow climate, fully humid with hot summers (Kottek, Grieser, Beck, Rudolf, & Rubel, 2006). The city has 617,594 inhabitants and a population density of 4939 inhabitants per km2 (USA Census Bureau, n.d.)."	Northern	42◦21′N	71◦4′W	Multi-patch	Forested area, Diversity metric, Canopy Cover, Composition	"The following land-cover classes were differentiated: bare soil, building, lawn, impervious surface, tree and water. We used the percentage cover and average patch size of each land cover class as variables. We also combined adjacent lawns and trees to estimate the total cover and average patch size of green space. As a measure of tree structure and tree maintenance level, we conducted a tree su…	Many	More than 10	More than 10	Y	"We designed our study in conjunction with the “CityRoots” greening campaign by the Urban Ecology Institute, which aims at greening in underserved neighborhoods through community planting projects. In seven years, 48 “CityRoots” projects were implemented involving more than 600 residents, ranging in scale from street tree plantings to the creation of green space on vacant lots (Urban Ecology Inst…	2005	2009	NA	NA	Y	Y	Community	Biodiversity	Biodiversity metric	"Our results show that there are no general differences between the bird community composition of the greening projects and the random urban sites; they are mixed and do not form distinguishable groups on the ordination (Fig. 3)." "There are several environmental parameters for which significant vectors could be fitted onto the ordination result. All of them extend mainly along the first dimensio…	Yes	Management	In a green network, small greening projects could be designed to provide key habitat features like fruit bearing trees, linear elements like hedges that provide habitat and improve permeability of the urban matrix, nesting boxes, and in the long-run, more trees with cavities (Fernández-Juricic & Jokimäki, 2001). In addition, if the habitat quality of the urban matrix (gardens, streetscapes, etc.)…	KHT
176	A178	Suk et al. (2014)	Suk, Chung, Lee, Oh, Jang.	Korea	Dynamic influence of patch size on occupancy of woodland birds.	2014	Animal Cells and Systems	Peer-Reviewed Journal	sunside@ynu.ac.kr	NA	Korea	Dangjin	"Dangjin is a small city located on South Korea’s west coast (Northeast Chungnam Province; 36°53′34′′N, 126° 38′10′′E) covering a total area of 664.13 km2."	Northern	36 53' 34"	126 38' 10"	Multi-patch	Forested area	"To estimate the size of our habitat patches, the perimeter of individual patch was delineated using images obtained from ortho-rectified KOrea Multi-Purpose Satellite-2, KOMPSAT-2) operated by the Korea Aerospace Research Institute (KARI) at Daejeon, South Korea, and then the patch size was calculated in the program ArcGIS 9.3 (Environmental Systems Research Institute, Redlands, CA)."	Many	More than 10	More than 10	N	NA	2008	2009	August	May	Y	N	Community	Biodiversity	Abundance, Biodiversity metric	"As expected, patch area was the most significant variable explaining patch occupancy of woodland birds. Our data about the number of dominant vegetation suggest that larger areas contain greater habitat heterogeneity and more diverse niches. The theory of island biogeography also proposes that the number of species is influenced by the distance of an island from a source of colonists (distance e…	No	NA	NA	KHT
177	A179	Mühlbauer et al. (2021)	Mühlbauer M, Weisser WW, Müller N, Meyer ST.	Germany	A green design of city squares increases abundance and diversity of birds.	2021	Basic and Applied Ecology	Peer-Reviewed Journal	sebastian.t.meyer@tum.de.	NA	Germany	Munich	"The city of Munich is situated in the alpine upland at 519 m a. s. l. (Bavaria, South-Germany: 48° 8' 13'' N, 11° 24' 31'' E). Climatically, Munich belongs to the warm temperate climate-zone with precipitation of 944 mm per year (Ø 1981 – 2010) and an average temperature of 9.7 °C."	Northern	48 8' 13"	11 24' 31"	Patch	Diversity metric, Composition	"These square characteristics were the mean number of people, the mean number of domestic animals, size of squares, tree density, shrub volume, the proportion of grass cover, number of old trees, and proportion of green buffer area."	Many	More than 10	More than 10	N	NA	2017	2018	April	February	Y	Y	Community	Biodiversity	Biodiversity metric	"Our study confirms that an increase in greenness of a square increased both the abundance and diversity of birds. By investigating the effect of individual square characteristics, we could show that the size of the square, the proportion of grass cover, the density of trees, and the number of old trees had a strong positive effect on the diversity and abundance of birds. In contrast, human activ…	Yes	Management	"Our community analysis further showed how specific square characteristics favored different bird species. This underlines that the individual components of green spaces on squares are synergistic in their effects on birds. Consequently, there is a benefit in combining different types of vegetation to create various habitats to successfully support bird diversity. This heterogeneity might be even…	KHT
178	A180	Matthews & Rodewald (2010)	Matthews SN, Rodewald PG.	USA	Urban Forest Patches and Stopover Duration of Migratory Swainson’s Thrushes.	2010	The Condor	Peer-Reviewed Journal	matthews.204@osu.edu	NA	USA	Columbus	"Our study sites were located within metropolitan Columbus, central Ohio (city center: 39n 96` N, 83n 00` W), where buildings, roads, and mowed grasses increase along a ruralto-urban gradient (Rodewald and Shustack 2008) and isolated mature forests (80–100 years old) are the dominant habitat available to forest birds during migratory stopover (Rodewald and Matthews 2005)."	Northern	39 96'	83 00'	Multi-patch	Forested area	"After digitizing aerial photographs of Delaware and Franklin counties taken in 2002 and 2004, we quantified the area (ha) of patches where birds were released, the patches’ distance to the city center, and eight other landscape metrics within a 1-km radius of the patches, including total length of roads (m), number of buildings, and percent of land covered by forest, mowed grass, agriculture, sh…	One	Swainson’s Thrush	Catharus ustulatus	N	NA	2004	2007	May	June	Y	Y	Individual	Behaviour	Migration	"We found that the duration of spring stopover of Swainson’s Thrushes within an urban landscape did not vary by site, despite high variation in both the area of forest at the release site and urbanization (i.e., buildings and roads) in the surrounding landscape. Although the extent of a forest patch may be important for some species, the lack of a strong site-level influence on stopover duration …	Yes	Conservation, Restoration	"Maintaining or restoring mature forest within urban landscapes may benefit migrant landbirds, but small, isolated habitat patches without links to the forest mosaic (e.g., our 0.7- and 4.5-ha study sites), may fail to meet the requirements of some species."	KHT
179	A181	Hong et al. (2013)	Hong S-H, Han B-H, Choi S-H, Sung CY, Lee K-J.	Korea	Planning an ecological network using the predicted movement paths of urban birds.	2013	Landscape and Ecological Engineering	Peer-Reviewed Journal	hwan9430@gmail.com	NA	Korea	Seoul	"The study area is Gangdong-gu (24.6 km2), one of 25 administrative districts of the City of Seoul, Korea."	Northern	NA	NA	Multi-patch	Connectivity	"For each of the identified patches, we visually determined vegetation-cover percentages during a field survey conducted on January 24 and 26, 2006 (Fig. 2)."	Many	More than 10	More than 10	N	NA	2006	2006	April	January	Y	N	Community	Biodiversity	Abundance	"P. major appears to be an ideal indicator species in that it was one of the most common species in the built-up patches, and was found in both forest and built-up patches. Most built-up patches in which P. major was found had relatively higher vegetation cover percentages (mostly [20 %), which suggests that P. major would benefit if we provided ecological corridors between large forest patches."…	Yes	Conservation, Management	"Considering the high price of land, urban planners must cleverly allocate green areas to maintain ecological connectivity in urban areas. In this regard, protecting narrow strips of land that can be used as ecological corridors is more cost-effective than protecting large habitats. We recommend that urban planners establish ecological corridors that connect the fragmented small green areas in hi…	KHT
180	A182	Kos et al. (2021)	Kos K, Bujoczek M, Bujoczek L.	Poland	How do the features of individual gardens affect bird diversity in rural-suburban areas?	2021	Urban Forestry & Urban Greening	Peer-Reviewed Journal	malgorzata.bujoczek@urk.edu.pl	NA	Poland	Bielsko-Biala	"The study was conducted in the city of Bielsko-Bia ła, located in southern Poland on the Biała River (49◦49′21′′ N, 19◦02′40′′ E). The city has an area of more than 124 km2, 41 % of which is green space, including municipal green areas, forests, and farmland. Population density is almost 1,400 inhabitants per km2"	Northern	49◦49′21′′ N	19◦02′40′′ E	Patch	Land use type, Composition, Forested area	"The studied gardens were described in great detail, with several dozen checked or measured features, such as vegetation (trees, shrubs, herbaceous plants), buildings, the presence of domestic and farm animals and the provision of food for them (feeding places)."	Many	More than 10	More than 10	N	NA	2015	2016	December	November	Y	N	Community	Biodiversity	Biodiversity metric	"Depending on garden type, bird density ranged from 10.8 to 57.4 breeding pairs per ha, with 0.8–8.3 species per garden. The species similarity Jaccard index of bird assemblages was from 0.10 to 0.75. The evenness index revealed some garden types with very even species distributions, as well as some types that were strongly dominated by a single species. Garden features also affected proportions …	Yes	Management	"Thus, the main question is how to preserve garden diversity in the face of suburbanization. The improvement of garden quality and the mitigation of adverse tendencies requires cooperation with garden owners and an under standing of the socioeconomic factors motivating their decisions. It appears necessary to raise their awareness and stimulate social needs associated with gardens by deploying pr…	DMR
181	A183	Watson et al. (2001)	Watson J, Freudenberger D, Paull D.	Australia	An Assessment of the Focal-Species Approach for Conserving Birds in Variegated Landscapes in Southeastern Australia.	2001	Conservation Biology	Peer-Reviewed Journal	NA	NA	Australia	Canberra	"The study area is located in the northern Australian Capital Territory (ACT) and bordering areas of New South Wales (NSW) (Fig. 1)."	Southern	NA	NA	Patch	Forested area, Composition, Canopy Cover	"The canopy cover of a patch, the density of shrubs, and the amount of litter and groundcover strongly influence the diversity of bird species found on it (Recher 1969; Wiens 1989; Ford & Barrett 1995). We measured the vegetation structural complexity of patches using a rapid appraisal method first developed by Newsome and Catling (1979) to explain the diversity of mammals found in a wide range o…	Many	More than 10	More than 10	N	NA	1995	1995	January	March	Y	N	Community	Biodiversity	Abundance, Biodiversity metric	"We concur with Lambeck (1999) that guidelines derived from the focal-species approach are more useful to land managers and conservation planners than are general enhancement principles that essentially state that large and proximate remnants are better than small and isolated remnants. The focal-species approach allows explicit recommendations to be developed that should improve the probability …	Yes	Conservation, Management	"Following the focal-species approach of Lambeck (1997), we identified the Hooded Robin as the species most sensitive to habitat area and complexity. We propose the Eastern Yellow Robin as the candidate focal species for isolation, although there were insufficient occurrences to detect a statistically significant effect of isolation. If the spatial and compositional requirements of these two spec…	KHT
182	A184	Stagoll et al. (2012)	Stagoll K, Lindenmayer DB, Knight E, Fischer J, Manning AD.	Australia	Large trees are keystone structures in urban parks.	2012	Conservation Letters	Peer-Reviewed Journal	karen.stagoll@anu.edu.au	NA	Australia	Canberra	"We conducted our study in Canberra, Australian Capital Territory (ACT), in southeastern Australia. Canberra is approximately 800 km2, and has a population of 362,000 people."	Southern	NA	NA	Patch	Composition, Individual tree management	"We measured the trunk diameter at breast height (DBH; 1.3 m above ground level) of all live eucalypt trees within the site. For trees with multiple stems at breast height, we measured the diameter of each stem, and used the summed basal area to calculate the equivalent diameter for a single-stemmed tree with the same basal area at breast height (following Fischer et al. 2009)." "We also recorded…	Many	More than 10	More than 10	N	NA	2010	2010	NA	NA	Y	N	Community	Biodiversity	Biodiversity metric	"Our study is the first to explicitly demonstrate that large trees are also keystone structures in urban parks. This is because they have a consistent, positive, and strong relationship with bird richness, average abundance, presence of breeding, woodland species richness, and community composition. Furthermore, we confirmed that as trees became larger in size, their positive effect on bird diver…	Yes	Management	"Because large urban trees provide important habitat resources for wildlife, it is vital that they are managed appropriately. The loss of large trees from urban settings may have far-reaching ecological consequences that may undermine other biodiversity conservation measures. Harper et al. (2005, p. 187) for example, concluded that a lack of large hollow-bearing trees was “possibly the greatest t…	KHT
183	A185	Hostetler & Knowles-Yanez (2003)	Hostetler M, Knowles-Yanez K.	USA	Land use, scale, and bird distributions in the Phoenix metropolitan area.	2003	Landscape and Urban Planning	Peer-Reviewed Journal	hostetlerm@wec.ufl.edu	NA	USA	Phoenix	"We conducted this study in the Phoenix metropolitan area in Arizona. The study area was bounded to the north by McDowell Rd., south by Pecos Rd., west by 40th street and portions of South Mountain Park, and to the east by Mesa/McQueen Rd. (Fig. 1)."	Northern	NA	NA	Multi-patch	Land use type	"To determine whether land use categories could predict the abundances of individual bird species, we measured the percent cover of recorded land use categories within 10 different buffer areas (i.e. scales). Buffer areas were circles with radii of 100, 200, 300, 400, 500, 750, 1000, 1500, 2000, and 2500 m."	Many	More than 10	More than 10	N	NA	1998	1998	May	July	NA	N	Community	Biodiversity	Biodiversity metric, Abundance	"We found significant multiple regression correlations for only 4 of 26 species. This indicates that for most species, land use was not a good predictor of bird abundance." "Thus, for most species in this study, the land use categories probably plays a minor role in predicting the increase or decrease in the amount of birds. We hypothesize that land use was not a good predictor of bird densities …	Yes	Management	"For a given subdivision, the land use category in which properties are contained may not be a good indicator of where birds will occur within the subdivision. For example, if you own a house that is situated in a Small Lot Residential area, the way you design and manage your landscape could have a measurable affect on the quantity and types of birds that visit your yard." "Thus, golf courses pla…	KHT
184	A186	Husté et al. (2006)	Husté A, Selmi S, Boulinier T.	France	Bird communities in suburban patches near Paris: Determinants of local richness in a highly fragmented landscape.	2006	Ecoscience	Peer-Reviewed Journal	alissign@mail.snv.jussieu.fr	NA	France	Paris	"The study area is situated in the Seine-Saint-Denis administrative division of France (48° 54' n, 2° 29' w), in the northeastern suburbs of the city of Paris."	Northern	48° 54'	2° 29'	Multi-patch	Fragmentation, Composition, Forested area	"Using the Geographic Information System (GIS) ArcView 3.2 (ESRI, 1996) and the colour aerial photographs, we determined the size (ha) of each patch and the geographic coordinates of its centroid. In order to characterize vegetation within patches, the following descriptors were measured: cover of trees (%), number of tree species, cover of shrubs (%), number of shrub species, cover of herbaceous…	Many	More than 10	More than 10	N	NA	2003	2003	May	June	Y	Y	Community	Biodiversity	Biodiversity metric	"As expected, local breeding bird species richness was related to local patch characteristics in the studied urban region. More precisely, we found that species richness was related primarily to patch size, but also to the abundance and diversity of trees and shrubs (PC1 in our analyses). Surprisingly, local bird species richness was not found to be related to PC2 (i.e., diversity and abundance o…	No	NA	NA	KHT
185	A187	Mörtberg (2001)	Mörtberg UM.	Sweden	Resident bird species in urban forest remnants; landscape and habitat perspectives.	2001	Landscape Ecology	Peer-Reviewed Journal	NA	NA	Sweden	Stockholm	"The study area (Figure 1) is located on the coast of the Baltic Sea, covering the city and suburbs of Stockholm, Sweden (59_x000E_200 N, 18_x000E_050 E)."	Northern	59 200'	18 050'	Patch	Forested area, Connectivity	"A spatial analysis of landscape structure and pattern was performed for (a) the sample sites (b)thesample site and surroundings within 500 m buffer, and (c)the sample site and surroundings within a 1000 m buffer."	Many	More than 10	More than 10	N	NA	NA	NA	May	June	Y	N	Community	Breeding	Micro breeding	"The sedentary forest bird species generally occurred in the larger forest remnants of Stockholm. All investigated species of the Parus guild showed high proba-bilities of occurrence only in forest patches larger than 200-400 ha, and was not present in patches smaller than 10-30 ha." "The relation to patch area was closest for bird species associated with coniferous forest; willow tit, crested ti…	No	NA	NA	KHT
186	A188	Pellissier et al. (2012)	Pellissier V, Cohen M, Boulay A, Clergeau P.	France	Birds are also sensitive to landscape composition and configuration within the city centre.	2012	Landscape and Urban Planning	Peer-Reviewed Journal	vincent.pellissier@gmail.com	NA	France	Paris	"The area studied is the city of Paris, the administrative capital of France. The city proper has an area of 105.40 km2 and a mean density of 20,980 inhabitants per km2."	Northern	NA	NA	Multi-patch	Composition	"Three land use types were identified: bare soil, vegetation and built-up areas. The vegetation height was determined by subtracting the digital elevation model from the digital surface model on the vegetation pixels. APUR provided the visible vegetation height according to three classes: herbs (less than 1 m), shrubs (from 1 m to 10 m) or trees (more than 10 m)."	Many	More than 10	More than 10	N	NA	2005	2008	March	July	Y	N	Community	Biodiversity	Biodiversity metric	"Based on the species richness data of bird guilds, it appeared that insectivorous species richness was little influenced by the organisation of tree areas, whereas their abundance was strongly influenced by the proportion of shrubs, this influence being stronger in areas with a high proportion of medium-height buildings." "Richness of granivorous and omnivorous species was not affected by our me…	Yes	Management	"It is thus likely that a simple urban management option such as varying the heights of buildings when constructing a new neighbourhood rather than clustering buildings of similar height will increase the abundances of bird species. In the same way, when designing urban green spaces, focusing on the spatial configuration of these spaces (especially their proximity) is likely to increase avifauna …	KHT
187	A189	Smith et al. (2014)	Smith AC, Francis CM, Fahrig L.	Canada	Similar effects of residential and non-residential vegetation on bird diversity in suburban neighbourhoods.	2014	Urban Ecosystems	Peer-Reviewed Journal	adam.smith@ec.gc.ca	NA	Canada	Ottawa	"Ottawa, Ontario, Canada is an urban centre of approximately 800,000 residents, surrounded by a landscape composed of agricultural fields and coniferous-deciduous, mixed-wood forests."	Northern	NA	NA	Multi-patch	Composition, Native species	"Measures of vegetation amount and type were calculated separately at two scales: local within the 75 m radius point count plot; and landscape – within a 425 m buffer around the edge of the point count plot (i.e., a circle, 500 m in radius that excludes the plot area itself, Fig. 1)."	Many	More than 10	More than 10	N	NA	2007	2009	NA	NA	Y	Y	Community	Biodiversity	Biodiversity metric	Residential vegetation amount (i.e., the area of private yards around houses and apartments) and non-residential vegetation amount (i.e., parks and other large green spaces) had very similar effects on the richness and conservation value of an urban bird community, when the effects were combined across both the local and landscape scales. The similar local-scale relative effects of residential an…	Yes	Management	Therefore, developers and city planners can have the greatest influence the bird community of an urban area by managing both the amount of vegetation within residential developments in addition to the amount that is set aside for parks and green spaces.	KHT
188	A190	Sander & McCurdy (2021)	Sander HA, McCurdy JD.	USA	Urban vegetation and songbird nesting guilds: Relationships and implications for conservation and management.	2021	Urban Forestry & Urban Greening	Peer-Reviewed Journal	heather-a-sander@uiowa.edu	NA	USA	Cedar Rapids and Iowa City	"We focused on Cedar Rapids and Iowa City (Fig. 1), two neighboring metropolitan areas in eastern Iowa, USA. The US Census (2018) iden tifies the human population of Iowa City as approximately 75,000 distributed over 65-km2 and a larger population(>130,000) over nearly 185-km2 for Cedar Rapids."	Northern	NA	NA	Multi-patch	Composition, Canopy Cover	"Well-trained surveyors proficient at identifying and measuring native and exotic Iowa trees surveyed plot vegetation during the summers (June-September) of 2014–2018, recording species, dbh, height, crown width, and geographic coordinates for trees over 3-cm dbh. We calculated the crown width for each tree using a spoke methodin which we averaged crown radius measurementsmade in six directionsfr…	Many	More than 10	More than 10	N	NA	2014	2016	June	July	Y	Y	Community	Biodiversity	Abundance, Biodiversity metric	"Our findings suggest that few attributes of urban vegetation can be managed uniformly to support the conservation and management of species from multiple nesting guilds. These attributes include lawn cover, with positive relationships with PCN richness and shrub-nester abundance that peaked at 40 % and 55 % cover, respectively, and with tree-nester richness and PCN abundance at all levels. Maint…	Yes	Management	"While vegetation attributes with similar relationships for multiple guilds could be managedbroadly, this approach could cause these guilds to dominate communities (Goddard et al., 2017) or could favor only common species (Archer et al., 2019). A zoned approach that manages particular settings within cities for particular species or groups thereof, might thus best support urban avian diversity (G…	KHT
189	A191	Kocian et al. (2002)	Kocian L, Harustiakova D, Melicherova D, Matuskova A.	Slovakia	Breeding bird communities in three cemeteries in the City of Bratislava (Slovakia).	2002	Folia Zoologica	Peer-Reviewed Journal	kocian@fns.uniba.sk	NA	Slovakia	Bratislava	"The research was conducted in three cemeteries in the city of Bratislava, south-western Slovakia. The localities under investigation were the Sláviãie údolie cemetery (CSU), the RuÏinov cemetery (CR) and the Ondrejsk ̆ cemetery (OC). These cemeteries are located in the city of Bratislava, and differ from each other in their area, location as well as in the composition, structure and age of their…	Northern	NA	NA	Patch	Canopy Cover, Composition	"Vegetation variables were separated into two categories: structural characteristics of the habitat and floristic composition. The basic structural variables were measured as proposed by James & Shugart (1970) and Noon (1981). The structural characteristics included: tree height (m), shrub height (cm), herb height (cm), average trunk diameter at breast height (cm), number of trunks of trees, basa…	Many	More than 10	More than 10	Y	"The Sláviãie údolie cemetery (18.15 ha) is situated on the western periphery of the town in the vicinity of former gardens and university campuses. Since its establishment in 1912 it has been extended many times." "The RuÏinov cemetery (16.46 ha) is located in the eastern part of the town periphery. It is the youngest one among the cemeteries studied, established in 1970s." "The Ondrejsk ̆ cemet…	1992	1995	March	July	Y	N	Individual	Breeding, Biodiversity	Meso breeding, Biodiversity metric	"The species-environment correlation was high, indicating a strong relationship between seven of the environmental variables and the 14 bird species. The first axis was positively correlated with the basal area (r = 0.82), the canopy height (r = 0.78) and the percent cover of three tree taxa (Tilia spp.; r = 0.75; Taxus baccata; r = 0.45; Fraxinus excelsior; r = 0.32). In addition, this axis was …	Yes	Conservation, Management	"Our results emphasize the importance of this urban type of habitat for birds. To increase the number of species in such localities, habitat requirements of particular bird species have to be known. Different species benefit from different vegetation attributes, so in order to maximize species diversity, a mixture of habitats should be created. The way of increasing vegetation heterogeneity is by…	DMR
190	A192	Pennington et al. (2008)	Pennington DN, Hansel J, Blair RB.	Unites States	The conservation value of urban riparian areas for landbirds during spring migration: Land cover, scale, and vegetation effects.	2008	Biological Conservation	Peer-Reviewed Journal	penn0107@umn.edu	NA	USA	Cincinnati	"The 4243 ha study area within the urbanizing Mill Creek watershed (42,994 ha) is located on the geologically homogeneous Pre-Wisconsinan Drift Plains within the greater Cincinnati metropolitan area (39.2° N 84.5° W)"	Northern	39.2 N	84.5 W	Multi-patch	Composition, Canopy Cover	"We identified all trees >10 cm diameter at breast height (dbh) and measured their dbh within the plot and identified dead trees for separate analysis. In each 10-m diameter subplot, we identified woody plants with stems <10 cm diameter and calculated total stem density. Also, in each subplot, we measured the height of the tree (>10 cm dbh) located nearest the center using a clinometer. For each …	Many	More than 10	More than 10	N	NA	2002	2002	April	May	N	N	Individual	Biodiversity, Behaviour	Abundance, Biodiversity metric, Migration	"Three general trends emerged from the spatial analyses. First, the percentage of tree cover was often the most predictive landscape characteristic of bird guilds across scales (Fig. 3) with the exception of the proportion of building area, which was most predictive of resident Neotropical migrants (Fig. 4a and b) and exotic species (Fig. 3b). These two guilds had opposite correlations with respe…	Yes	Conservation	"Maintaining unfragmented forest cover within a 250 m and greater radius surrounding streams is paramount for resident Neotropical migrant conservation; however, en-route Neotropical species do appear to be able to utilize both smaller fragmented or marginal areas of forest cover surrounding urban streams, but we do not know how capable these individuals are of securing adequate food, water, and …	DMR
191	A193	Fernández-Juricic (2000)	Fernández-Juricic E.	Spain	Avifaunal Use of Wooded Streets in an Urban Landscape.	2000	Conservation Biology	Peer-Reviewed Journal	estebanf@eucmax.sim.ucm.es	NA	Spain	Madrid	"I conducted my study in Madrid, Spain, during 1997 and 1998 (May to August). Madrid has an extensive network of urban parks, many of which are connected by wooded streets."	Northern	NA	NA	Patch	Composition, Connectivity, Canopy Cover	"Placement of wooded streets in the urban landscape, grass and shrub cover, number of shrub and tree species, tree height and number of stems, shrub height and coniferous cover, number of stems, car traffic rate, pedestrian traffic rate (Table 2)."	Many	More than 10	More than 10	N	NA	1997	1998	NA	NA	Y	N	Individual	Biodiversity	Abundance, Biodiversity metric	"I detected only 56% of urbanpark species richness in wooded streets, corresponding to only four out of eight guild categories. This lack of species probably has to do with habitat requirements or the inherent properties of corridors (largely edge habitats with high ratios of edge to interior; Saunders & Hobbs 1991; Rich et al. 1994)." "Higher species persistence and a lower variability in densit…	Yes	Management	"Corridor implementation, however, should take into account not only a general improvement of corridor quality but also its suitability for the species subject to management (Saunders & Hobbs 1991)."	KHT
192	A194	Mackenzie et al. (2014)	Mackenzie JA, Hinsley SA, Harrison NM.	United Kingdom	Parid foraging choices in urban habitat and their consequences for fitness. .	2014	Ibis	Peer-Reviewed Journal	Julia.Mackenzie@anglia.ac.uk	NA	United Kingdom	Cambridge	"The CUBG is surrounded by a mixture of residential housing, shops and offices, and busy roads. The CUBG contains many plant species with a wide variety of origins (Hinsley et al. 2009, Mackenzie 2010). It is consequently an ideal study site in which to examine the responses of native birds to exotic flora in the fragmented habitat typical of urban environments."	Northern	52° 12’ N	0° 08’E	Patch	Canopy Cover, Land use type, Composition	"Presence and absence of flora across a fine-scale grid was used to establish structure (e.g. tree/shrub/gap) and composition (e.g. native/non-native) of the vegetation; this was the basis of the calculation of availability of different habitat types."	many	Blue Tits, Great Tits	Cyanistes caeruleus, Parus major	N	NA	2003	2009	April	June	Y	N	Individual	Breeding, Behaviour, Survival	Nesting survival, Foraging/Movement, Meso breeding	"Blue Tits foraged significantly more in native than non-native deciduous trees during incubation and when feeding fledglings, and significantly more in deciduous than in evergreen plants throughout the breeding season. Great Tits used deciduous trees more than expected by chance when feeding nestlings, and a positive relationship was found between availability of deciduous trees and mean nestlin…	Yes	Management	"Overall, foraging success in urban environments is likely to be poor compared with natural habitats, and thus may contribute to lower breeding success (Cowie & Hinsley 1987, Riddington & Gosler 1995). The current study highlights the need for greater consideration of foraging preferences of urban birds when designing floral landscapes."	DMR
193	A195	Le Roux et al. (2015)	Le Roux DS, Ikin K, Lindenmayer DB, Manning AD, Gibbons P.	Austrailia	Single large or several small? Applying biogeographic principles to tree-level conservation and biodiversity offsets.	2015	Biological Conservation	Peer-Reviewed Journal	darren_lrx@yahoo.com	NA	Australia	Canberra	"Canberra is situated in a highly fragmented landscape comprising: urban areas supporting 375,000 people; agricultural land for livestock grazing; and 34 nature reserves managed for conservation (ACT Government, 2011). Native Eucalyptus box-gum grassy woodlands once dominated the region but now persist mostly in reserves or as scattered paddock and urban trees (Department of the Environment, 2015…	Southern	35°17ʹ35.64ʺ S	149°07ʹ27.36ʺ E	Multi-patch	Land use type, Composition, Forested area	"We stratified our study region into four dominant landscape contexts representing varying degrees of modification: (1) reserves (semi-natural conservation areas); (2) pasture (grazed agricultural land); (3) urban parklands (public greenspace ≥ 0.2 ha); and (4) urban built-up areas (public greenspace ≤ 0.2 ha in residential areas (e.g. roadside margins)). Ineachlandscapecontext,werandomly selecte…	many	more than 10	More than 10	N	NA	2012	2013	September	October	Y	Y	Population	Biodiversity	Abundance, Biodiversity metric	"We found: (1) significant positive relationships between tree basal area and bird abundance and species richness, which was consistent with our first hypothesis and the predicted species–area relationship; (2) isolated trees located in modified landscape contexts (pasture, urban parklands and urban built-up areas) supported greater bird abundance and a similar or greater species richness than tr…	Yes	Management, Conservation	"Our results underscore the important biodiversity value of scattered trees." "Ultimately, complementary approaches to tree management and biodiversity offsets are needed that balance large tree preservation (single large) and revegetation (several small)." "Practitioners need to establish replacement trees well in advance of scheduled impacts so that gains are functionally equivalent to the larg…	DMR
194	A196	Morrison and Chapman (2005)	Morrison JL, Chapman WC.	USA	Can Urban Parks Provide Habitat For Woodpeckers? nena.	2005	Northeastern Naturalist	Peer-Reviewed Journal	joan.morrison@trincoll.edu.	NA	USA	Hartford	"Since their establishment in the mid-1800s as islands of nature in the urban environment (Alexopoulos 1983), Hartford's parks have incurred various intensities of management, landscaping, and habitat alteration. Despite these human in? fluences, some parks still contain habitats characteristic of less disturbed sites and a variety of native plant species. All of the parks include some wooded are…	Northern	NA	NA	Multi-patch	Forested area, Composition, Land use type	"First, we estimated mean tree density in four 20-m x 20-m quadrats (James and Shugart 1970) located in each park's wooded areas, then we collected data on additional variables at 20 points separated by at least 50 m and randomly located throughout the wooded areas. At each point, we estimated basal area using plotless sampling and a basal area factor-10 prism. Within a 20-m radius of each point,…	many	Woodpecker	Picoides pubescens Linnaeus, Melanerpes carolinus Linnaeus, Colaptes auratus Linnaeus, P. villosus Linnaeus, M. erythrocephalus Linnaeus, Dryocopus pileatus Linnaeus	N	NA	2001	2003	June	August	Y	Y	Population	Biodiversity	Abundance	"Overall, more woodpecker species occurred in the larger parks, but not necessarily in parks with more total wooded area, perhaps because in many parks, individual wooded patches are relatively small." "Although our study was limited to only a few parks in one city, the results suggest that urban parks, particularly those with large areas of wooded habitat, can contain habitat suitable for primar…	Yes	Conservation, Management	"The positive correlation between woodpecker density and the number of trees > 50% dead in our study suggests that conservation of cavity- and deadwood-dependent avian species in Hartford's urban parks will require retention of at least some dead and dying trees." "Recommendations for enhancing the value of urban parks for woodpeckers and other species dependent upon dead and dying trees include …	DMR
195	A197	Imai and Nakashizuha (2010)	Imai H, Nakashizuka T.	Japan	Environmental factors affecting the composition and diversity of avian community in mid- to late breeding season in urban parks and green spaces.	2010	Landscape and Urban Planning	Peer-Reviewed Journal	haruka@mail.tains.tohoku.ac.jp	NA	Japan	Sendai	"The city comprises 20.1% urban or developed land, 17.0% agricultural land, 2.2% secondary grassland, 13.5% woodlot, 30.7% secondary forest, 16.5% natural forest, and 1.0% open water (Ministry of the Environment, 1999; Sendai City Construction Bureau, 2009). Thus, natural or semi-natural environments remain respectively abundant, and the proportion of green coverage within Sendai is 78.6%."	Northern	38◦2′N	140◦5′E	Multi-patch	Composition, Forested area, Land use type	"we first measured the continuous area of the park or green areas (Area) and identified the vegetation type at the point of the census. The vegetation was determined using a vegetation map published by the City of Sendai (1997). This vegetation map was created by Sendai city based on the surveys. They categorized the land use into 40 vegetation types and showed on a map with a scale of 1 to 25,00…	many	more than 10	More than 10	N	NA	2007	2007	August	September	N	N	Population	Biodiversity, Behaviour	Foraging/Movement, Biodiversity metric	"The avian community in urbanized parks or green spaces tended to be dominated by a few species and lower numbers of uncommon species. The overall species richness decreased in areas categorizes as urban vegetation, those surrounded by urban areas, and at the sites with many artificial structures." ". The overall species number decreased in highly urbanized area, while diversity index (H′) increa…	Yes	Management	"These findings suggested that increased shrub in stand level was effective to increase the overall species number, and to be considered future design of the city parks."	DMR
196	A198	Fernández-Juricic (2000)	Fernández-Juricic E.	Spain	Bird community composition patterns in urban parks of Madrid: The role of age, size and isolation.	2000	Ecological Research	Peer-Reviewed Journal	estebanfj@yahoo.com	NA	Spain	Madrid	"This work was carried out in the city of Madrid (Spain) during the spring of 1998 (May to July)."	Northern	NA	NA	Patch	Forested area, Composition	"Park age was used as an indicator of habitat complexity in urban parks of Madrid. Several vegetation traits were measured in 25 m radius circular plots distributed at 30 m intervals along transects in parks > 2 ha, and randomly in parks < 2 ha."	Many	More than 10	More than 10	N	NA	1998	1998	May	July	Y	N	Community	Biodiversity	Biodiversity metric	"Park age and area correlated significantly with the order of the nested matrix (Spearman’s rank correlation: park area, r = 0.68, P < 0.001; park age, r = 0.62, P < 0.001), such that species appeared to accumulate in an orderly fashion in increasingly older and larger urban parks." "This study supports new evidence for (i) a nested distribution of urban birds explained by park age and size, and …	Yes	Conservation	"Taking into account that this urban community is highly shaped by local factors, it can be considered to be a reservoir of native bird species, making it a relevant spot for conservation. Its nested structure, influenced by park age and size, underscores the order of appearance and disappearance of species. It follows that not only larger but also older parks deserve conservation priority, to en…	KHT
197	A199	Chamberlain et al. (2007)	Chamberlain DE, Gough S, Vaughan H, Vickery JA, Appleton GF.	United Kingdom	Determinants of bird species richness in public green spaces.	2007	Bird Study	Peer-Reviewed Journal	dan.chamberlain@bto.org	NA	United Kingdom	London	"The sites used in the survey were all free public access sites within the Greater London area (Fig. 1), including woods, cemeteries, formal gardens and town squares."	Northern	NA	NA	Multi-patch	Canopy Cover, Forested area, Connectivity, Composition	"Bushes, cover of coniferous trees, cover of broadleaved trees, private garden adjacent to boundary, hedge at boundary, managed (short) turf, sports pitches, rough grass/weeds/nettles, total tree over, waterbody (Table 1)."	Many	More than 10	More than 10	N	NA	2002	2004	NA	NA	Y	N	Community	Biodiversity	Biodiversity metric	"In summer, species richness increased with an increase in site area, and an increase in the proportion of boundary adjacent to gardens. Furthermore, species richness was significantly higher on sites where rough grass and waterbodies were present. In winter, there were similar effects of site area, adjacent gardens, rough grass and waterbodies. Species richness was most strongly correlated with …	Yes	Management, Conservation	"Site area was the most consistent and significant predictor of bird species richness across the whole range of sites, and we therefore recommend that newly planned sites should be as large as possible, preferably >10 ha, to maximize species richness. Increasing the area of existing sites may be difficult to achieve within an urban context, but these associations show that even a relatively small…	KHT
198	A200	Droz et al. (2019)	Droz B, Arnoux R, Bohnenstengel T, Laesser J, Spaar R, Ayé R, et al.	Switzerland	Moderately urbanized areas as a conservation opportunity for an endangered songbird.	2019	Landscape and Urban Planning	Peer-Reviewed Journal	bodroz@bluewin.ch	NA	Switzerland	La-Chaux-de-Fonds	"Data collection was restricted to the city of La Chaux-de-Fonds (Switzerland; 47°06′N, 6°47′E; Fig. 2a) within a sampling area of 5.4 km2 (dashed black line; Fig. 2b)."	Northern	47°06	6°47′	Multi-patch	Canopy Cover, Composition	"Tree canopy coverage, high herbaceous vegetation (Table 1)."	One	Common Redstart	Phoenicurus phoenicurus	N	NA	2004	2012	NA	NA	NA	N	Individual	Demographics/Patterns	Species distribution	"Tree canopy coverage was the most important variable at the territory scale when modeling potential suitable habitats of the Common Redstart in a moderately urbanized environment where the requirement for short-cut lawn was largely satisfied (Droz et al., 2015)." "Additionally, our field observations also confirmed that territories containing large mature trees are favored by Common Redstarts. T…	Yes	Management	"Our study shows that there is potential to promote the habitat of the Common Redstart by enhancing the density of trees and promoting large and mature indigenous trees. However, due to slow tree growth, efforts might only become effective several decades after planting (Loram, Warren, & Gaston, 2008), therefore tree management is very important to promote habitat management." "To promote habitat…	KHT
199	A201	Liordos et al. (2021)	Liordos V, Jokimäki J, Kaisanlahti-Jokimäki M-L, Valsamidis E, Kontsiotis VJ.	Greece	Patch, matrix and disturbance variables negatively influence bird community structure in small-sized managed green spaces located in urban core areas.	2021	Science of the Total Environment	Peer-Reviewed Journal	liordos@for.ihu.gr	NA	Multiple (Greece, Finland)	Kavala, Rovaniemi	"The study was carried out in Kavala, Greece (40°56 ́Ν,24°24 ́Ε), located in southern Europe (Mediterranean forests vegetation zone), and Rovaniemi, Finland (66°30′N, 25°44′E), located in northern Europe (Boreal coniferous forests vegetation zone), in their most urbanized core areas (Fig. 1)."	Northern	40°56 ́; 66°30′	24°24 ́; 25°44	Multi-patch	Composition, Canopy Cover, Forested area	"Sixteen environmental variables were measured in both cities, using the same techniques, to test their effect on bird abundance and diversity, including patch (green space size and perimeter, relative edge length, tree, shrub, grass/ground, gray, deciduous/coniferous tree cover), matrix (distance from the city edge and center, building height of the matrix) and disturbance (morning and midday no…	Many	More than 10	More than 10	N	NA	2016	2020	May;June	May;June	N	N	Community	Biodiversity	Abundance, Biodiversity metric	"The abundance of birds did not respond in a general way to the same variables in the two cities. Shrub cover and distance from the city center were negatively, and noise during busy hours and grass cover were positively related to bird abundance in Kavala. However, in Rovaniemi bird abundance increased with increasing distance from the city center and decreased with car traffic volume and midday…	Yes	Management	"We propose management measures aiming at reducing the negative effects of variables such as gray cover, noise, car traffic and distance from the city center, thereby protecting and enhancing urban bird communities. Urban managers and planners should incorporate such measures in urban design and management." "Our results indicated that increasing the size of urban green spaces would increase bird…	KHT
200	A202	Morelli et al. (2017)	Morelli F, Benedetti Y, Su T, Zhou B, Moravec D, Šímová P, et al.	Czech Republic	Taxonomic diversity, functional diversity and evolutionary uniqueness in bird communities of Beijing’s urban parks: Effects of land use and vegetation structure.	2017	Urban Forestry & Urban Greening	Peer-Reviewed Journal	fmorellius@gmail.com	NA	China	Bejing	"The study was carried out in ten urban parks of the city of Beijing, the capital of the People’s Republic of China and third most populous city in the world, with more than 21.7 millions people (http:// www.stats.gov.cn) in 2670.83 ± 103.62 km2 of urban area (Li et al., 2015)."	Northern	NA	NA	Patch	Forested area, Composition, Land use type	"To characterize the vegetation in Beijing’s urban parks we described eight vegetation structural attributes (VGS) around each sampling site (100 m radius area). The measures were estimated based on ground level and tree level. Each stratum was assessed independently of the other. The structural variables of VGS at ground level were visually estimated percentage cover of bare soil, grass and leaf…	Many	More than 10	More than 10	N	NA	2016	2016	June	June	Y	N	Community	Biodiversity	Abundance, Biodiversity metric	". Land use composition was the main predictor of bird community composition, followed by vegetation structure at ground level and the intersection between land use and vegetation structure at tree level. Water surface was associated with an increase in bird species richness, while the percentage of shrubs, was surprisingly only slightly negatively correlated with the number of bird species in co…	No	NA	NA	KHT
201	A203	La Sorte et al. (2020)	La Sorte FA, Aronson MFJ, Lepczyk CA, Horton KG.	USA	Area is the primary correlate of annual and seasonal patterns of avian species richness in urban green spaces.	2020	Landscape and Urban Planning	Peer-Reviewed Journal	fal42@cornell.edu	NA	USA	New York City	"We acquired a polygon coverage of New York City green spaces from the NYC Planimetrics database through the NYC Department of Information Technology & Telecommunications (DoITT)."	Northern	NA	NA	Multi-patch	Forested area, Canopy Cover, Composition	"The landcover dataset contains seven classes: (1) tree canopy, (2) grass/shrub, (3) bare earth, (4) water, (5) buildings, (6) roads, and (7) other paved surfaces. The dataset was created using a top down mapping perspective where the tree canopy class was given precedence over other landcover classes. We calculated the proportion of total surface area containing tree canopy cover for each NYC gr…	Many	More than 10	More than 10	N	NA	2002	2019	January	November	Y	N	Community	Biodiversity	Abundance, Biodiversity metric	"Using bird occurrence information compiled by citizen scientists across a large number of well-surveyed NYC green spaces, our analysis identified UGS area as the strongest correlate of annual and seasonal species richness, and the species richness of nocturnally migrating passerines and non-passerines in the spring and autumn." "Shape and isolation presented little evidence for significant relat…	Yes	Management	"To support urban bird populations, our findings highlight the broad importance of area, the importance of tree canopy cover, especially during spring migration, and the limited relevance of shape and isolation. Increasing area and tree canopy cover will therefore support the occurrence of more resident and migratory bird species, which will likely benefit other area-sensitive forest taxa that oc…	KHT
202	A204	Hudson and Bird (2009)	Hudson M-AR, Bird DM.	Canada	Recommendations for design and management of golf courses and green spaces based on surveys of breeding bird communities in Montreal.	2009	Landscape and Urban Planning	Peer-Reviewed Journal	marie-anne.hudson@mail.mcgill.ca	NA	Canada	Montreal	"Twelve study sites (six golf courses and six green spaces) were studied in the greater Montreal area of Quebec, Canada (45◦ 27′N, 73◦51′W; Fig. 1). Each site is briefly described in Table 1, and land cover variables are listed in Table 6."	Northern	NA	NA	Multi-patch	Forested area, Composition, Land use type	"All sites are representative of the St. Lawrence Lowland vegetation community (i.e., dominated by broadleaf forest and fertile agricultural soils), though broadleaf forests were largely restricted to unmanaged areas on golf courses. Sites were selected based on size and location to ensure comparable dominant vegetation types. Both site types include small (<100 ha) and large (>100 ha) sites. We …	many	More than 10	More than 10	N	NA	2006	2006	June	July	Y	N	Population	Breeding, Biodiversity	Biodiversity metric, Meso breeding	"Avian communities on golf courses differed from those on green spaces (Fig. 2; represents 93.5% of the variation in the data, stress = 5.091), which is supported by MMRP (p = 0.01), and Monte Carlo tests (50 runs, p = 0.02). Golf courses were more tightly clustered than green spaces, reflecting their homogeneity." "Golf courses house more urban-breeding species and less wetland- and woodland-bre…	Yes	Management, Restoration	"Management strategies can be implemented to create and manage golf courses in the image of high-quality green spaces, as well as to restore degraded green spaces. We specify quality green spaces because of the large disparity between study sites. IB, with its exceptional aquatic habitat, contributed nine species to the green spaces’ cumulative total of 66." "Site management in southern Quebec sh…	DMR
203	A205	Threlfall et al. (2017)	Threlfall CG, Mata L, Mackie JA, Hahs AK, Stork NE, Williams NSG, et al.	Austrailia	Increasing biodiversity in urban green spaces through simple vegetation interventions.	2017	Journal of Applied Ecology	Peer-Reviewed Journal	caragh.threlfall@unimelb.edu.au	NA	Australia	Melbourne	"The study was conducted in Melbourne, Australia’s second most populous city (4 million people). A large proportion of metropolitan Melbourne is covered in low density single storey detached houses. It also has a relatively high density of public parks and nearly 50 km2 of golf courses."	Southern	NA	NA	Multi-patch	Canopy Cover, Forested area, Land use type, Composition	"Within our 39 green spaces, we randomly established 247 plots to measure vegetation variables: 104 in golf courses, 104 in residential neighbourhoods and 39 in small urban parks." "To characterise the effect of management practices on vegetation within each green space plot, we measured: (i) the density of all trees; (ii) volume of ground- and mid-storey vegetation, hereafter referred to as unde…	many	More than 10	More than 10	N	NA	2012	2013	December	February	Y	N	Population	Biodiversity	Abundance	"Thedensityoflargenativetrees(>81 cm DBH) had a mean negative effect on exotic birds and beetles, and no overall effect upon all other taxa, as their associated 95% credible interval (CI) contained zero (Table 2). Understorey volume had a mean positive effect on bats, native birds, beetles and bugs (Table 2)." "There was a 30–120% increase in occupancy of bats, native birds, beetles and bugs with…	Yes	Management	"In general, top–down policies that promote green space management practices that increase planting of native vegetation and maintenance of a complex understorey will have strong, positive impacts on most fauna species we examined, ranging from sedentary invertebrates to highly mobile vertebrate species. Our results concur with other recent studies (Shwartz et al. 2013) that suggest these managem…	DMR
204	A206	Schutz and Schulze (2018)	Schütz C, Schulze CH.	Austria	Park size and prey density limit occurrence of Eurasian Sparrowhawks in urban parks during winter. .	2018	Avian Research	Peer-Reviewed Journal	claudia.schuetz@univie.ac.at	NA	Austria	Vienna	"The study was conducted in Vienna (48°13ʹN, 16°22ʹE), the capital of Austria, being inhabited by 1.9 million people and covering an area of 415 km2 (Statistics Austria 2017). We chose 36 urban parks with a mean area of 6.2 ha ranging from 0.36 to 34.48 ha, and spread across the city centre of Vienna (Fig. 1; Table 1)."	Northern	48°13ʹN	16°22ʹE	Multi-patch	Forested area, Canopy Cover, Connectivity, Land use type	"The tree cover within each urban park was digitized in ArcGIS 10.2 (ESRI), using satellite images of the map service “ArcGIS Online basemaps” (0.3 m spatial resolution, date of origin: August 2011). Then, to attain the canopy heterogeneity within each city park, the perimeter of digitized canopy (m) was divided by the area of closed canopy (m2), defined as closed leaf cover tolerating gaps up to…	one	Sparrowhawks	Accipiter nisus	N	NA	2005	2017	December	January	Y	N	Population	Biodiversity	Abundance	"According to our results, park size, prey density and the interaction term of both variables proved to be of major importance in explaining the winter occurrence of sparrowhawks in city parks. Larger parks showed a higher probability of park occupancy by this woodland raptor species than smaller ones." "Hence, maybe habitat structures providing shelter and food for Passerines are more important.…	Yes	Conservation	"Also the results of our study on the Eurasian Sparrowhawk underline the importance of large semi-natural habitat fragments embedded in a human-dominated landscape. However, sparrowhawk occurrence was not only positively related to park size, but was also positively affected by prey density and even more strongly by the interaction between both variables. Hence, it is not only important to mainta…
205	A207	Tai et al. (2022)	Tai D, Chen C, Song Y, Tan X, Yang X, Wang Y.	China	Ecological traits and landscape characteristics predicting bird sensitivity to urbanization in city parks.	2022	Basic and Applied Ecology	Peer-Reviewed Journal	wangyanping@njnu.edu.cn	NA	China	Nanjing	Nanjing (31°14′ ∼ 32°37′N; 118°22′ ∼ 119°14′E) is located at the lower reach of Yangtze River in eastern China.	Northern	31°14′ 00" ∼ 32°37′ 00"	118°22′ 00" ∼ 119°14' 00"	Patch	Connectivity, Diversity metric, Forested area	We selected 37 urban parks as our study sites.For each park, we selected six landscape variables including park area, habitat diversity, connectivity between parks, distance to city center, matrix quality and anthropogenic noise (Callaghan et al., 2018; Fernández-Juricic & Jokimäki 2001; Wang et al., 2013). Habitat types in the study region were surveyed and classified into 8 groups: broad-leaved…	Many	More than 10	More than 10	NA	NA	2019	2020	April	January	Y	Y	Community	Biodiversity	Species distribution, Abundance	We found that the 75 species analyzed demonstrated considerable variation in vulnerability to urbanization. Using PGLS analyses and model averaging, we found that habitat specificity was the single best ecological predictor of urbanization vulnerability in birds in Nanjing city parks. The RLQ analysis showed that body size and habitat specificity were correlated with distance to city center and c…	Yes	Conservation	Conservation efforts giving priority to species with high habitat specificity and to parks with high connectivity and far away from the city center may prove effective for the preservation of bird diversity in our highly urbanized system. Meanwhile, preventing future habitat loss and destruction in existing city parks may also effectively conserve these vulnerable species.	RK
206	A208	Tan et al. (2021)	Tan X, Yang X, Chen C, Wang AY	China	Nestedness and underlying processes of bird assemblages in Nanjing urban parks.	2021	Current Zoology	Peer-Reviewed Journal	wangyp214@gmail.com.	NA	China	Nanjing	Nanjing (31°14´–32°37´N, 118°22´–119°14´E) is the capital of Jiangsu province and one of the most urbanized cities in China. It lies in the middle and lower reaches of the Yangtze River, crossing the 2 banks of Yangtze River	Northern	31°14′ 00" ∼ 32°37′ 00"	118°22′ 00" ∼ 119°14' 00"	Patch	Connectivity, Diversity metric, Forested area	We selected a total of 37 urban parks as study sites. For each park, we selected 5 habitat variables that were commonly considered to influence species nestedness: area, isolation, number of habitat types, anthropogenic noise, and building index	Many	More than 10	More than 10	NA	NA	2019	2020	April	January	Y	Y	Community	Biodiversity, Demographics/Patterns	Species distribution, Biodiversity metric, Community changes	We applied spearman partial correlation test to examine the relationships between nestedness ranks of sites and park characteristics (area, isolation, anthropogenic noise, number of habitat types, and building index), as well as between nestedness ranks of species and their ecological traits (body size, geographic range size, clutch size, minimum area requirement, dispersal ratio, and habitat spe…	Yes	Conservation	Overall, to maximize the number of species preserved in our system, conservation priority should be given to parks with large area, rich habitat diversity, and less building index. From a species perspective, we should focus on species with large area requirement and high habitat specificity for their effective conservation.	RK
207	A209	Yang et al. (2020)	Yang X, Tan X, Chen C, Wang Y	China	The influence of urban park characteristics on bird diversity in Nanjing, China.	2020	Avian Research	Peer-Reviewed Journal	wangyp214@gmail.com.	NA	China	Nanjing	Nanjing (31° 14′ −32° 37′ N, 118° 22′ −119° 14′ E) is located in the southwest of Jiangsu Province and the middle and lower reaches of the Yangtze River, with a total area of 6597 km2.	Northern	31°14′ 00" ∼ 32°37′ 00"	118°22′ 00" ∼ 119°14' 00"	Patch	Connectivity, Diversity metric, Forested area	We selected a total of 37 urban parks as study sites.For each park, we selected six environmental variables to explore their impacts on bird diversity: (1) park area, (2) park isolation, (3) park shape index, (4) environmental noise, (5) distance to city center, and (6) habitat diversity. We used Google Earth 7.3.3 to obtain the area and perimeter of the 37 urban parks.	Many	More than 10	More than 10	NA	NA	2019	2020	April	January	Y	Y	Community	Biodiversity, Demographics/Patterns	Species distribution, Biodiversity metric, Community changes	We found that park area, habitat diversity and the distance to city center were the best positive predictors of bird species richness in Nanjing urban parks. By contrast, park isolation, park shape and environmental noise had little or no influence on bird diversity.	Yes	Conservation	Our study highlights the importance of park area, habitat diversity and the distance to city center in determining bird diversity in Nanjing city parks. These findings have several important implications for the urban park planning and bird diversity conservation in our system. First, large parks in urban areas should be maintained or enlarged because these parks will provide larger niche space, …	RK
208	A210	Stratford & Robinson (2005)	Stratford JA, Robinson WD.	USA	Distribution of neotropical migratory bird species across an urbanizing landscape	2005	Urban Ecosystems	Peer-Reviewed Journal	stratja@auburn.edu	NA	USA	Columbus, Georgia, U.S.A.	We conducted our study over a three county area of the Georgia Piedmont in central west Georgia including Muscogee, Harris and Meriwether counties . The urban-rural gradient created by population densities and land-use associated with Columbus, Georgia, U.S.A., and its surrounding area offers an excellent opportunity to study the effects of urbanization on species distributions	Northern	NA	NA	Region	Diversity metric, Land use type, Composition	Point count locations were geo-referenced using a Magellan 315 (15 m resolution) handheld GPS unit. Circular buffers of 100-, 200- and 1000 m around each point were clipped from a 30-m resolution Landsat 7 TM image taken March 2002. Land classifications were water, urban, barren, evergreen, mixed-hardwood, transitional (shrubland), and grassland (pasture).Composition parameters, as proportions of…	Many	More than 10	More than 10	N	NA	2002	2003	June	July	Y	Y	Community	Demographics/Patterns	Species distribution	In 2002, the best model was composed of large-scale urban cover (negative effect) and mid-scale mixed hardwoods (negative and positive effect) and transitional cover (negative and positive effect) as well as the interaction between the latter two terms (positive effect). In 2003, the best model was composed of weighted edge density (negative effect), mid-scale mixed hardwood cover (negative and p…	Yes	Conservation	Our findings support the contention that the conservation value of small woodlots in urban settings may be minimal and suggest that conservation of migratory birds will be best achieved by giving higher priority to sites where urban cover is still low and by preserving large areas of “green space” in urbanizing landscapes. The negative influence of urban cover combined with relatively minor effec…	RK
209	A211	Lerman et al. (2021)	Lerman SB, Narango DL, Avolio ML, Bratt AR, Engebretson JM, Groffman PM, et al.	USA	Residential yard management and landscape cover affect urban bird community diversity across the continental USA.	2021	Ecological Society of America	Peer-Reviewed Journal	susannah.b.lerman@usda.gov	NA	USA	Baltimore, Boston, Los Angeles, Miami, Minneapolis, and Phoenix	"We selected six Metropolitan Statistical Areas (from this point forward “cities”) across the continental USA that represented different climates and ecological biomes: Baltimore, MD (BAL; Southeastern USA Plains), Boston, MA (BOS; Mixed Wood Plains), Los Angeles, CA (LA; Mediterranean California), Miami, FL (MIA; Everglades), Minneapolis-St. Paul, MN (MSP; Temperate Prairies/Mixed Wood Plains), …	Northern	NA	NA	Multi-city		"As proxies for the degree of surrounding urbanization and habitat availability, we used % impervious surface and % tree canopy within a 1 km buffer surrounding each point count location (Daniels and Kirkpatrick 2006, Strohbach et al. 2013, Evans et al. 2017)." "Sampled two parks and four yards in each city and land management designation (wildlife certified or not)"	Many	More than 10	More than 10	N	NA	2017	2018	March	July	Y	N	Community	Biodiversity	Biodiversity metric	"After accounting for detection and regional differences in species pools, we found that, at a continental scale, species richness was strongly related to neighborhood-scale features (i.e., impervious surface and canopy cover) and broad land-use categories (e.g., parks vs. yards) but not strongly related to specific yard management types." "Parks supported more native species, more insectivores a…	Yes	Management	"By increasing heterogeneity among yards, wildlife-friendly landscaping, although homogenized at a continental scale, can support higher diversity at a city scale compared with traditional yard management (e.g., lawns)."	KHT
210	A212	Yang et al. (2015)	Yang G, Xu J, Wang Y, Wang X, Pei E, Yuan X, et al.	China	Evaluation of microhabitats for wild birds in a Shanghai urban area park.	2015	Urban Forestry & Urban Greening	Peer-Reviewed Journal	zhwang@bio.ecnu.edu.cn	NA	China	Shanghai	"This research was performed in Binjiang Forest Park (BFP, Fig. 1), Shanghai (31◦14′N, 121◦29′E), China. BFP is located on the right bank of the estuaries of Huangpu River and Yangtze River."	Northern	31◦14′N	121◦29′E	Patch	Forested area, Composition	"(1) Horizontal coverage of the tree layer (HCt): the average coverage of the tree layer vegetation in each sampling square calculated from all of the photographs taken at the horizontal photography points in that sampling square. (2) Horizontal coverage of the shrub layer (HCs): the coverage of woody plants with heights between 0.5 and 2.5 m, which were calculated from photographs taken by horiz…	Many	More than 10	More than 10	Y	"The park was rebuilt on a 28-year sapling nursery and has been open to public since 2007. It has an area of 120 ha and tourist numbers of 189,187 visitors per year (data from BFP, 2009–2010). There are three habitat types in the park, as follows."	2009	2010	October	September	Y	N	Community	Biodiversity, Behaviour	Foraging/Movement, Biodiversity metric	"Both the vegetation complexity and the structure had significant effects on the bird community composition in BFP. The woody species richness and diversity were significant vegetation variables for all three bird community indices (i.e., bird species richness, bird abundance, and bird diversity), while the vegetation horizontal coverage, particularly the horizontal coverage of shrubs, had signif…	Yes	Management	"(1) Vegetation species composition: a diversified woody plant composition supports a greater diversity of bird communities. For example, planting coniferous trees has always been recommended to maximize the bird species richness (Fontana et al., 2011). Coniferous trees were the most abundant tree species in BFP. The fruiting seasons of these tree species were from November to January when most o…	KHT
211	A213	Sanesi et al. (2009)	Sanesi G, Padoa-Schioppa E, Lorusso L, Bottoni L, Lafortezza R	Italy	Avian ecological diversity as an indicator of urban forest functionality. Results from two case studies in Northern and southern Italy.	2009	Journal of Arboriculture	Peer-Reviewed Journal	emilio.padoaschioppa@unimib.it	NA	Italy	Milan and Bari	This study was conducted on sixteen greenspaces located in two main urban environments: Milan, northern Italy (N. 13) and Bari, southern Italy	Northern	45°53’71’’, 41°7’3”	9°20’97’’, 8°32’55”	Patch	Forested area, Composition, Canopy Cover	structural and spatial characteristics of the sixteen urban greenspaces, such as: dimension in hectares, percentage of vegetation cover, and distance from the core center of the city. DBH	Many	More than 10	More than 10	N	NA	2005	2006	March	July	Y	Y	Community	Biodiversity	Abundance, Biodiversity metric	we provided evidence on the response of bird species to certain structural attributes of greenspaces, such as the presence of mature and heterogeneous forest stands (high level of DBH). Among the analyzed greenspaces, Parco Nord (Milan) provided the most encouraging results in terms of species richness. Such results could be explained by: the large extension covered by this greenspace (approximat…	Yes	Management	1) The dimension of greenspaces and the amount of tree cover are critical factors supporting avian ecological diversity in urban environments. As a consequence, urban forest planners and managers should promote the planning and design of large greenspaces within cities and the connection of greenspaces with the surrounding landscape elements. 2) The structural heterogeneity of forest trees within…	RK
212	A214	Callaghan et al. (2018)	Callaghan CT, Major RE, Lyons MB, Martin JM, Kingsford RT.	Australia	The effects of local and landscape habitat attributes on bird diversity in urban greenspaces.	2018	Ecosphere	Peer-Reviewed Journal	c.callaghan@unsw.edu.au	NA	Multiple	Many	"We analyzed 112 greenspaces from 51 cities and eight countries (Appendix S2: Table S1), with broad representation of cities from four continents, despite a bias toward North American cities (eBird originated in New York State, USA)."	Northern/Southern	NA	NA	Multi-city		"Average percent tree cover, water cover, and enhanced vegetation index (EVI) values were calculated for each greenspace and its buffers using Google Earth Engine (Gorelick et al. 2017)."	Many	More than 10	More than 10	N	NA	2013	2016	January	December	Y	N	Community	Biodiversity	Biodiversity metric	"We identified a positive relationship between greenspace area and bird biodiversity (Fig. 2, Tables 1–6), supporting previous results across multiple taxa (Goddard et al.2010, Beninde et al. 2015), but relationships between diversity and habitat features were less striking (Tryjanowski et al. 2017)." "The relative amount of water within a greenspace was positively related to waterbird richness a…	Yes	Conservation, Management	"The methods described herein could serve as a focal point for future urban greenspace research using eBird. We recommend that when planning for future urban development, including both setting aside greenspace and protecting existing greenspace from incremental reduction, priority should be given to larger urban greenspaces and for existing greenspaces, increasing the diversity and naturalness o…	KHT
213	A215	Taylor et al. (2013)	Taylor L, Taylor C, Davis A	Australia	The impact of urbanisation on avian species: The inextricable link between people and birds	2013	Urban Ecosystems	Peer-Reviewed Journal	l.taylor@sydney.edu.au	NA	Australia	Sydney	The study took place in Sydney, Australia. The study area includes six highly developed inner-city suburbs.	Southern	NA	NA	Multi-patch	Land use type	Parkland	Many	More than 10	More than 10	N	NA	2011	2011	February	April	Y	Y	Community	Behaviour, Biodiversity	Biodiversity metric, Abundance, Foraging/Movement	Bird species, including a subset of native bird species, have greater abundance and richness in parklands. Overall species diversity is greatest in residential habitat types, but native diversity is greatest in parklands. Introduced species are most abundant in business/industrial habitat types. The most frequent aggressive encounters were initiated by noisy miners Manorina melanocephalas, one of…	Yes	Management	Species such as the red wattlebird and noisy miner both use flowering bottlebrush, of which there are many in the local government areas featured in this study, as food resources. Management strategies by councils that attempt to limit prolific, flowering trees such as bottlebrushes Callistemon spp, for example, may discourage these more aggressive birds. Recommendations for local governments inc…	RK
214	A216	Mohring et al. (2020)	Mohring B, Henry P-Y, Jiguet F, Malher F, Angelier F.	France	Investigating temporal and spatial correlates of the sharp decline of an urban exploiter bird in a large European city.	2020	Urban Ecosystems	Peer-Reviewed Journal	bertille.mohring@abo.fi	NA	France	Paris	"From 2003 to 2017, a large House Sparrow census by point counts has been carried out by 127 volunteers and coordinated by the Ligue pour la Protection des Oiseaux (LPO) Ile-deFrance at 196 sites in the inner Paris (excluding the two surrounding woods)."	Northern	NA	NA	Multi-patch	Forested area, Composition	"Therefore, we focused specifically on (1) vegetation because of its expected importance in terms of sheltering sites and source of seeds and invertebrate preys, (2) built-up areas because of their expected importance in terms of sheltering and nesting sites..."	One	House Sparrows	Passer domesticus	N	NA	2003	2017	March	April	Y	N	Individual	Biodiversity	Abundance	"By studying fine-scale habitat characteristics, we highlighted that although House Sparrows were more numerous in sites characterised by large green space areas and relatively new buildings, they declined at all sites independently of habitat characteristics."	No	NA	NA	KHT
215	A217	Ferenc et al. (2014)	Ferenc M, Sedláček O, Fuchs R.	Czech Republic	How to improve urban greenspace for woodland birds: site and local-scale determinants of bird species richness.	2014	Urban Ecosystems	Peer-Reviewed Journal	zbrd@email.cz	NA	Prague	Czech Republic	"The study took place in Prague, city (1 270 000 inhabitants) located in a continental temperate climate of central Europe (centre 50.04 N, 14.25 E, altitude range 170400 m a.s.l., Czech Republic)."	Northern	NA	NA	Multi-patch	Forested area, Composition	"First, we estimated the absolute area covered by urban greenery within each sampling site (hereafter “surveyed area”) using aerial photographs (www.mapy.cz). This variable (surveyed area) has been used as a covariate in further analyses to account for total amount of focal habitat sampled at particular sites. Further, we estimated the relative cover of sparse and dense herbaceous vegetation, spa…	Many	More than 10	More than 10	N	NA	2007	2008	April	June	Y	N	Community	Biodiversity	Biodiversity metric	"We found that the tree species richness, proportion of older tree stands and presence of water bodies represent the most important habitat variables at the site scale (100 m radius plots). The diversity of woodland bird communities at a particular site was further positively influenced by both the amount of continuous tree cover (e.g. parks, urban woodlands), or scattered trees of residential ar…	Yes	Management	"These results show that at least part of the woodland species does not distinguish between the habitat patches of continuous tree cover and the scattered greenery of residential areas. Management at the level of particular administrative units of a city should therefore focus on maintenance and promoting of the total amount of greenery, including smaller areas of public spaces (e.g. squares), wo…	KHT
216	A218	Curzel et al. (2021)	Curzel FE, Bellocq MI, Leveau LM.	Argentina	Local and landscape features of wooded streets influenced bird taxonomic and functional diversity.	2021	Urban Forestry & Urban Greening	Peer-Reviewed Journal	curzel@ege.fcen.uba.ar	NA	Argentina	Buenos Aires	"Buenos Aires city is located in the Rolling Pampas, the native landscape that was dominated by grasslands and xerophytic forest formations (Morello et al., 2012; Oyarzabal et al., 2018). At present, this region is primarily composed of agroecosystems and some exotic tree plantations (Morello et al., 2012)."	Southern	34 36' 14' S	58 22' 54' W	Multi-patch	Canopy Cover, Land use type, Composition, Forested area	"Environmental variables were established at two different scales. At a landscape scale, we analyzed the isolation to green areas, the distance to the nearest green area, and green area coverage within a 200 m radius from the transect." "At the transect scale, we measured the following environmental variables: tree coverage, tree species richness, tree composition, average diameter at breast heig…	Many	More than 10	More than 10	N	NA	2015	2016	October	January	Y	N	Population	Biodiversity	Abundance, Biodiversity metric	"Total species richness was negatively related to tree coverage and motorized vehicle traffic on the streets, whereas total species richness was positively associated with the standard deviation of diameter breast height (Table S2, Fig. 3a–c). Native species richness was negatively related to motorized vehicle traffic (Table S2, Fig. 3d). Total species evenness was negatively related to tree cove…	Yes	Management	"Some actions could be implemented to decrease the negative effects of human disturbance. One possible option is traffic calming, which is a setof strategies created to make the streets safer, for example by reducing speed or redistributing traffic in the city (Bunn et al., 2003); traffic calming could be used to improve bird diversity" "In addition, the improvement of public transport services, …	DMR
217	A219	Ikin et al. (2012)	Ikin K, Knight E, Lindenmayer DB, Fischer J, Manning AD.	Australia	Linking bird species traits to vegetation characteristics in a future urban development zone: implications for urban planning.	2012	Urban Ecosystems	Peer-Reviewed Journal	karen.ikin@anu.edu.au	NA	Australia	Canberra	"Our study was located within the lower Molonglo Valley in Canberra, the Australian Capital Territory (ACT), Australia (Fig. 1; also see Stagoll et al. 2010)."	Southern	NA	NA	Multi-patch	Individual tree management, Composition, Exotic/invasive species, Land use type	"We recorded seven variables to reflect the patch-scale vegetation characteristics of each site: (1) dominant bark type; (2) tree stem density; (3) presence of tree hollows (cavities); (4) presence of tree regeneration; (5) percent cover of shrubs; (6) presence of the exotic weed blackberry (Rubus fruticosus aggregate); and (7) percent cover of grass (Table 4)."	Many	More than 10	More than 10	N	NA	2008	2008	NA	NA	Y	N	Community	Biodiversity	Abundance	"Community composition was influenced by landscape vegetation attributes, and species traits were clearly and directly related to vegetation characteristics." "Intuitive examples included: (1) the association of arboreal nesters and foragers with high numbers of trees, and the converse relationship between ground nesters and treeless land; (2) the occurrence of shrub insectivores and understory n…	Yes	Conservation, Management, Restoration	"Based on the relationships between species traits and vegetation characteristics, four plausible high-priority actions to maintain the current bird community within the Molonglo Valley development zone would be: (1) river restoration; (2) maintenance of a shrub understory (possibly around stands of remnant trees); (3) preservation of grassland areas (e.g. within public open spaces); and (4) prom…	KHT
218	A220	Matsuba et al. (2016)	Matsuba M, Nishijima S, Katoh K.	Japan	Effectiveness of corridor vegetation depends on urbanization tolerance of forest birds in central Tokyo, Japan.	2016	Urban Forestry & Urban Greening	Peer-Reviewed Journal	misakomatsuba@hotmail.com	NA	Tokyo	Japan	"The study area was located in the center of Tokyo, Japan (Fig. 1). A suburban mosaic of residential and commercial land uses dominates central Tokyo, with certain areas utilized for agricultural purposes."	Northern	NA	NA	Patch	Composition, Forested area, Connectivity	"In the study area, three extensive corridors that stretch from the east to the west are characterized by their vegetation structures." "To estimate the vegetation coverage, we conducted visual vegetation structure surveys at each bird sampling points in the wooded patches from November to December 2010. Coverage was recorded for the following layers: ground (0–0.5 m), shrub (0.6–2 m), subtree (2…	Many	More than 10	More than 10	N	NA	2009	2010	December	June	Y	N	Community	Biodiversity	Biodiversity metric, Abundance	"The species richness and total abundance of the urban avoider group during winter were higher in the patches near CorridorTU, which comprised planted mature broadleaf woodland and dense understory vegetation (Table 1). This highlights the importance of vegetation structures on bird species in nearby small wooded patches, although additional surveys using a larger number of corridors are required…	Yes	Management	"From the view of management of greenspaces, the maintenance of shrub or understory vegetation is encouraged not only in patches but also in corridors. However, this may be in conflict with safety and aesthetic values of the environments for humans in urban landscapes (Heyman, 2010)." "One possible strategic approach is to differentially select and manage corridors for forestdwelling bird species…	KHT
219	A221	van Heezik et al. (2013)	van Heezik Y, Freeman C, Porter S, Dickinson KJM.	New Zealand	Garden Size, Householder Knowledge, and Socio-Economic Status Influence Plant and Bird Diversity at the Scale of Individual Gardens.	2013	Ecosystems	Peer-Reviewed Journal	Yolanda.vanheezik@otago.ac.nz	NA	New Zealand	Dunedin	"The study took place in Dunedin (population 120,000), South Island, New Zealand (see Freeman and others 2012)."	Southern	NA	NA	Patch	Native species, Composition, Forested area	"The vegetated area was calculated from aerial photographs and expressed as both the proportion of the total property, and the area (m2)." "All woody plants taller than 0.5 m were recorded, identified as native or exotic, and to species level where possible. Vegetation structure was recorded in height tiers: shrub (0.5–2 m.); multi-stemmed tree (0.5–<2 m.); multi-stemmed tree (2–< 5m; diameter at…	Many	More than 10	More than 10	N	NA	2009	2009	NA	NA	Y	N	Community	Biodiversity	Abundance, Biodiversity metric	"Just over half of the variation in overall woody plant species richness among properties was explained mainly by three variables; the vegetated area of the garden, the capital value of the property and the ability of the householder to discriminate between native and exotic plant and animal species (ID native; Table 2; Figure 1)." "Although the attitudes and knowledge of householders contributed…	Yes	Management	"To maintain and enhance these roles requires that those characteristics found in larger vegetated properties be supported and encouraged. Town planners should consider biodiversity when formulating strategies and regulations concerning property size, garden size, and the proportion of the garden that remains vegetated."	KHT
220	A222	Morelli et al. (2018)	Morelli F, Mikula P, Benedetti Y, Bussi` ere R, Tryjanowski P	Czech Republic	Cemeteries support avian diversity likewise urban parks in European cities: Assessing taxonomic, evolutionary and functional diversity, Urban Forestry and amp	2018	Urban Forestry & Urban Greening	Peer-Reviewed Journal	morellius@libero.it	NA	Multiple (Czech Republic, Poland, Italy, France)	NA	"Data on bird communities of parks and cemeteries were collected in urban, peri-ruban and rural areas of the Czech Republic, France, Italy and Poland (Fig. 1)."	Northern	NA	NA	Multi-city	Land use type, Forested area	"We used the following descriptors: size of the site (park/cemetery), local vegetation characteristics (grass, shrub and tree coverage), and local human-related structures (number of street lamps; chapel, flowerbed and tombstone coverage). The vegetation structure attributes around each sampling point were estimated for the ground level (referred to as grass coverage, although we took into accoun…	Many	More than 10	More than 10	N	NA	2014	2014	April	June	Y	Y	Community	Demographics/Patterns, Breeding, Biodiversity	Meso breeding, Biodiversity metric, Community changes	"The GLMM analysis revealed that variations in bird community metrics were associated with site size, local vegetation characteristics and human-related structures, although with different responses in each particular metric. In both parks and cemeteries, BSR was slightly positively correlated with site size and tree coverage around the sampling point, while negatively associated with altitude (T…	Yes	Management	"The importance of size of urban green areas as support for biodiversity is most significant for taxonomic and evolutionary diversity of bird communities. Also by increasing the tree coverage, it is possible to enhance both taxonomic richness and evolutionary uniqueness of bird communities in parks and cemeteries of rural, peri-urban and urban areas. Similar urban planning strategies could be app…	DMR
221	A223	Schütz and Schulze (2015)	Schütz C, Schulze CH	Austria	Functional diversity of urban bird communities: effects of landscape composition, green space area and vegetation cover.	2015	Ecology and Evolution	Peer-Reviewed Journal	claudia.schuetz@univie.ac.at	NA	Austria	Vienna	"The study was carried out in Vienna (48°130 N, 16°220 E), the capital city of Austria, located at the northeastern extension of the Alps and predominantly situated within the Vienna Basin (Berger and Ehrendorfer 2011). A total of 208.42 km2 (50.2%) of the city area is not built-up. Nearly 6% consist of city parks and other man-made green space."	Northern	NA	NA	Patch	Canopy Cover, Forested area	"For each city park, area and tree cover were considered. Park size was calculated in ArcGIS 10.0 (ESRI, Redlands, CA, USA) based on Vienna land use data of the year 2009 (Table S1). Tree cover of each city park was digitized in ArcGIS 10.0 (ESRI)" "For calculating the canopy cover heterogeneity of each city park, the perimeter of digitized canopy (m) was divided by the area of closed canopy (m2)…	many	More than 10	More than 10	N	NA	2009	2013	January	December	Y	N	Community	Biodiversity	Biodiversity metric	"Park size is a very important parameter in explaining differences between city parks in the considered taxonomic and functional diversity metrics, as it was included in the best ranked models for species richness, FRic, and FDiv." "Because of a greater habitat complexity and more prominent core areas in larger parks, increasing park size results not only in a higher number of recorded species, b…	Yes	Management	"These results have important implications for urban planning aiming to promote and maintain high diversity and ecosystem function in modern human-dominated landscapes."	DMR
222	A224	Schneider et al. (2015)	Schneider SC, Fischer JD, Miller JR.	USA	Two-sided edge responses of avian communities in an urban landscape. Urban Ecosyst.	2015	Urban Ecosystems	Peer-Reviewed Journal	fischer9@illinois.edu	NA	USA	Chicago	"We focused on forest remnants in the Chicago metropolitan area, a region in the Midwestern USA that encompasses northeastern Illinois, northwestern Indiana, southwestern Michigan, and southeastern Wisconsin with a population totaling more than 9.8 million people"	Northern	NA	NA	Multi-patch	Exotic/invasive species, Land use type, Forested area, Canopy Cover	". Given limited access in suburban areas, we took a number of coarse habitat measurements along the point transects. We visually estimated percent shrub cover to the nearest 5 % and the number of trees (>2 m in height and 8 cm diameter-at-breast-height) within 50 m of every point." "At forest points, we measured canopy cover using a spherical densiometer and quantified the degree of invasion by …	many	More than 10	More than 10	N	NA	2010	2011	May	July	Y	Y	Community	Biodiversity, Demographics/Patterns	Community changes, Abundance	"Avian assemblages differed by habitat type but not site (F=6.84, p<0.001; F=0.47, p=0.99 respectively). Composition of avian assemblages differed significantly among distance categories (F=15.74, p<0.001; Table 1). Bird assemblages did not differ significantly with distance-from-edge in the suburbs, but did in forested habitat." :In this study, forest-suburban edges clearly exerted a strong infl…	No	NA	NA	DMR
223	A225	Ikin et al. (2013)	Ikin K, Beaty RM, Lindenmayer DB, Knight E, Fischer J, Manning AD.	Australia	Pocket parks in a compact city: how do birds respond to increasing residential density?	2013	Landscape Ecology	Peer-Reviewed Journal	karen.ikin@anu.edu.au	NA	Australia	Canberra	"Our study was located in southeastern Australia, in Canberra, Australian Capital Territory (ACT). Canberra is the capital city of Australia, and with a population of 362 000 people and covering 814 km2,it is the country’s largest inland city (ABS 2010)."	Southern	NA	NA	Multi-patch	Forested area, Canopy Cover, Composition	"Thus, to quantify park composition, we measured the tree cover within the park boundary of each site. We recorded the total number of trees per ha (of all species) and the total number of large eucalypts per ha." "We then quantified the percent tree and shrub cover within each park neighbourhood to represent land cover composition. Tree and shrub cover was negatively correlated with herbaceous v…	many	More than 10	More than 10	N	NA	2010	2010	October	November	Y	N	Community	Biodiversity	Biodiversity metric, Abundance	"We found that all bird metrics were positively related to percent greenspace land use (Table 2, Fig. 2). Greenspace was negatively correlated with residential land use, indicating that the bird metrics would also be negatively correlated. Woodland species richness was positively related to tree and shrub land cover. Total species and woodland species richness was negatively related to the number…	Yes	Management	"1. Increase greenspace cover in residential neighbourhoods. These greenspaces can range in size and management intensity from pedestrian parkland to laneways, informal-use sporting fields, managed town parks, road verges or squares. Over small scales (i.e. \0.2 km2), connectivity and configuration are less important than accumulative greenspace area. Moreover, not only will increasing greenspace…	KHT
224	A226	Ikin et al. (2013)	Ikin K, Knight E, Lindenmayer DB, Fischer J, Manning AD.	Australia	The influence of native versus exotic streetscape vegetation on the spatial distribution of birds in suburbs and reserves.	2013	Diversity and Distributions	Peer-Reviewed Journal	karen.ikin@anu.edu.au	NA	Australia	Canberra	"Our study was located in Canberra, Australian Capital Territory (ACT), in south-eastern Australia (Fig. 1)."	Southern	NA	NA	Multi-patch	Native species, Exotic/invasive species, Composition	"At each site, we measured the per cent cover of the canopy, large and small shrubs, grass, leaf litter and impervious surfaces. We scored the per cent cover of each of these components and summed the six scores to achieve a habitat complexity score (HCS) for each site (Table 1)." "We then ground-truthed these data to estimate an average per cent suburban Eucalyptus tree cover for each group of s…	Many	More than 10	More than 10	N	NA	2009	2009	NA	NA	Y	Y	Community	Biodiversity	Abundance, Biodiversity metric	"We found that suburbs with _x0015_ 30% native (Eucalyptus) street trees and reserves adjacent to these suburbs had significantly higher richness of all species and of native urban-adapted species, and higher probability of reporting exotic urbanadapted species, than those with exotic trees, even at the reserve core where no effect was expected. Street tree provenance, however, did not affect the…	Yes	Conservation, Management	"Birds present, no matter which species or how many species ‘Any and all’ --> Urban-adapted native and exotic species Native-provenance street trees Pockets of urban reserves to increase bird numbers in suburbs High numbers of native bird species, regardless of species diversity or formal conservation status ‘Native favourites’ Urban-adapted native species Native-provenance street trees --> Low-t…	KHT
225	A227	Luther et al. (2008)	Luther D, Hilty J, Weiss J, Cornwall C, Wipf M, Ballard G.	USA	Assessing the impact of local habitat variables and landscape context on riparian birds in agricultural, urbanized, and native landscapes.	2008	Biodiversity & Conservation	Peer-Reviewed Journal	dluther@unc.edu	NA	USA	Sonoma County	"This project was conducted on private and public properties in Sonoma County, California, in the Sonoma Creek watershed. The Sonoma Creek watershed is located north of San Francisco in the California Coastal Range between the Mayacamas Mountains and Sonoma Mountain (Fig. 1)."	Northern	NA	NA	Region	Composition, Forested area, Canopy Cover	"General vegetation characteristics recorded included: percent of bare ground, running water, standing water, slope, aspect, riparian width, percent cover, and height of each vegetation layer (tree, shrub, and herb). Dominant species and their relative percent cover within each point were also recorded. Based on results from a preliminary analysis of the data (PRBO 2002), we identiWed the vegetat…	many	More than 10	More than 10	N	NA	2001	2002	April	July	Y	Y	Community	Biodiversity	Abundance	"The best model for predicting both avian species abundance and riparian-preferring avian species abundance included the variables percent of tree cover, shrub species richness, and landscape context (Table 1). The best model for predicting avian species richness included the variables shrub species richness and percent of tree cover. Meanwhile the best model for riparian-preferring avian species…	Yes	Management, Restoration	"Our results indicate that conserving habitat could be insuYcient for maintaining native biodiversity. Large-scale conservation eVorts such as habitat protection and easement acquisition might not be enough to eVectively conserve target species if the habitat structure that they require is highly degraded. We also need to focus on site level restoration to improve degraded habitat that can be ess…	DMR
226	A228	Trammell and Bassett (2012)	Trammell EJ, Bassett S.	USA	Impact of urban structure on avian diversity along the Truckee River, USA.	2012	Urban Ecosystems	Peer-Reviewed Journal	ejtrammell@gmail.com	NA	USA	Reno, Sparks	"The Truckee Meadows is located on the western edge of the Great Basin at the foothills of the Sierra Nevada, in the western USA (39° 31′ N, 119° 48′ W, Fig. 1). The cities of Reno and Sparks represent the two primary urban environments, with a total estimated population of 309,380 in 2009"	Northern	39° 31′ N	119° 48′ W	Region	Forested area, Canopy Cover, Composition	"Vegetation variables focused on tree canopy, composition and density, as vertical structure is thought to be of primary importance for urban bird habitat (Emlen 1974; Green and Baker 2003)."	many	More than 10	More than 10	N	NA	2009	2010	May	June	Y	N	Population	Biodiversity, Breeding	Meso breeding, Abundance	"Mean tree cover was used in four of the final models: overall avian abundance, single brood species abundance, multiple brood species richness, and low nesting species richness. In all four models, species richness and abundance was negatively correlated to increases in tree cover. Increased abundance of exotic trees was positively correlated to exotic species richness, and negatively correlated…	Yes	Management, Conservation	"This study suggests that major roads and the cleared lands associated with undesignated zoning need to be kept away from riparian habitat, not only to protect habitat but also to discourage exotic species. This is particularly important when considering urban reserves for species of concern"	DMR
227	A229	Wood & Esaian (2020)	Wood EM, Esaian S.		The importance of street trees to urban avifauna.	2020	Ecological Applications	Peer-Reviewed Journal	ericmwood@calstatela.edu	NA	USA	Los Angeles	"We collected data on street-tree diversity, density, size, and avian foraging behavior across a socioeconomic gradient in 36 residential communities throughout LA (Fig. 2a)."	Northern	NA	NA	Patch	Native species, Composition	"We measured diameter-at-breast-height (DBH) and recorded the tree species for each street tree along a walking route. To quantify street-tree species availability as foraging substrates for birds, we calculated density, dominance, and the importance value of each tree species (Holmes and Robinson 1981, Gabbe et al. 2002, Wood et al. 2012)."	Many	More than 10	More than 10	N	NA	2016	2018	October	March	Y	N	Community	Biodiversity	Abundance	"Our results provide strong support that street trees have clear and positive value as foraging habitat to birds and thus are a critical resource for promoting urban avifauna. We found that across a socioeconomic gradient throughout LA, feeding bird density was positively associated with increases in density and size of street trees, especially in low- and medium-income communities. Further, our …	Yes	Management	"(1) Plantings: cities must identify critical zones that are lacking in street-tree density. While numerous factors may contribute to a lack of street-tree density, our results, and those of others, suggest this will likely occur in lower-income communities (Landry and Chakraborty 2009, Schroeter 2017). (2) Incentivize maintenance: once cities identify zones that are lacking in street-tree densit…	KHT
228	A230	Fontana et al. (2011)	Fontana S, Sattler T, Bontadina F, Moretti M.	Switzerland	How to manage the urban green to improve bird diversity and community structure.	2011	Landscape and Urban Planning	Peer-Reviewed Journal	simone.fontana@wsl.ch	NA	Switzerland	Zurich, Lucerne, Lugano	"We chose the three Swiss cities of Zurich, Lucerne (both North of the Alps) and Lugano (South of the Alps) as study areas (further details in Appendix S1a). With >73% of the population living in cities (Schuler et al., 2004), Switzerland provides plentiful opportunities to study the effect of small to medium sized cities in central Europe on avian biodiversity."	Northern	NA	NA	Multi-city	Diversity metric, Native species, Exotic/invasive species, Composition	"Coniferous, deciduous, exotic, native, woody species richness, tree, bush, grass (Table 1)"	Many	More than 10	More than 10	N	NA	2007	2007	April	June	Y	Y	Community	Biodiversity	Biodiversity metric	"Our results suggest that the amount of trees is the most important habitat variable enhancing bird species richness and diversity in cities, confirming previous studies (Goldstein et al., 1986; Clergeau et al., 1998; Palomino and Carrascal, 2006; Sandström et al., 2006; Evans et al., 2009). We predict an increase from 13 bird species in the absence of trees to 20 species with 46% tree cover (+54…	Yes	Management	"(1) The conservation or re-planting of trees and large bushes optimizes vertical vegetation structure and is regarded as the most effective long-term measure to enhance both bird species richness and diversity. Our models predict a 54% increase from 13 bird species in the absence of trees to 20 species with 46% tree cover. (2) A well-balanced mixture of coniferous and deciduous woody plants maxi…	KHT
229	A231	Iknayan et al. (2022)	Iknayan KJ, Wheeler MM, Safran SM, Young JS, Spotswood EN	USA	What makes urban parks good for California quail? Evaluating park suitability, species persistence, and the potential for reintroduction into a large urban national park.	2022	Journal of Applied Ecology	Peer-Reviewed Journal	kellyi@sfei.org	NA	USA	San Francisco	"We quantified California quail occurrence and persistence in urban parks across the state of California (Figure 1a), which encompasses >90% of the quail's historic native range in the USA (Figure 1b), and we analysed >97% of urbanized area contained therein."	Northern	NA	NA	Patch	Forested area, Canopy Cover	"We quantified relevant environmental characteristics for each park from publicly available data sources—park area, land cover (shrub, wetland and impervious cover), road density, quail avian predator densities and coyote presence (as a proxy for suppressed free-ranging cat populations which likely predate quail, F. catus; see Supplemental Information for justification)—and important urban landsc…	Many	More than 10	More than 10	N	NA	2010	2018	April	June	Y		Community	Biodiversity	Abundance, Species distribution	"Of the more than a thousand urban parks in our sample, relatively few supported California quail. Quail colonization and occupancy were driven most strongly by park size, park isolation, coyote presence and impervious cover both within the park and in the surrounding matrix. Large parks are most likely to support quail. However, regardless of size, extinction probability increases if the park is…	Yes	Management	"To improve conditions for quail, park managers should do everything possible to increase the park's effective size, whether it be improving matrix quality around the park or functionally linking habitat patches, as increasing the absolute area of parks may not be feasible. Improving the habitat quality of a park through removal of impervious surfaces and increases in shrub cover will also better…	KHT
230	A232	Rush et al. (2014)	Rush SA, Romito T, Robison TL.	USA	Avian diversity in a suburban park system: current conditions and strategies for dealing with anticipated change.	2014	Urban Ecosystems	Peer-Reviewed Journal	srush@cfr.msstate.edu	NA	USA	Cleveland	"Study sites were located in Cleveland Metroparks, a system of 16 reservations in the metropolitan region of Cleveland, Ohio covering more than 8900 ha. Within this region, study sites were located within Rocky River (1045 ha), Hinckley (1070 ha), and Mill Stream Run (1350 ha) reservations, which lie within Cuyahoga and Medina Counties."	Northern	NA	NA	Region	Composition, Canopy Cover	"The proportion of the landscape with tree cover and the length of forest edge were measured within 500 m of point count locations using aerial imagery collected during 2009 and obtained through National Agricultural Imagery Program (Digital Orthographs, 1 m true color)." "At each point understory tree species (those≤1.4 m high or 12 cm dbh) and dominant canopy trees were classified as shade tole…	Many	More than 10	More than 10	N	NA	2006	2010	NA	NA	Y	N	Community	Biodiversity	Biodiversity metric	"The regression model fitted to these data indicated that species richness was low in areas with the least canopy cover, increased as the canopy cover gradient increased, and peaked in areas characterized with 60–70 % forest cover. At the survey point, species richness related negatively with canopy cover but positively with understory density (Table 3). Species evenness showed a positive respons…	Yes	Management	"1. Conserve forested landscapes but focus restoration efforts on localized habitat management: Avian conservation strategies reflect tradeoffs in supporting generalist and specialist species, often requiring the balance of landscape conservation (which can often extend beyond park boundaries) and implementing smaller scale habitat management. Within our study area, species diversity was most inf…	KHT
231	A233	Lerman & Warren (2011)	Lerman SB, Warren PS.	USA	The conservation value of residential yards: linking birds and people.	2011	Ecological Applications	Peer-Reviewed Journal	slerman@cns.umass.edu	NA	USA	Phoenix	"The Phoenix, Arizona, greater metropolitan area is located in the Salt River Valley, within the northern limits of the Sonoran Desert in the southwestern USA. Perennial vegetation is dominated by Ambrosia deltoidea (bursage), Encelia farinosa (brittle bush), Larrea tridentata (creosote bush), Olneya tesota (desert ironwood), Parkinsonia florida (blue palo verde), and Prosopis juliflora (mesquite…	Northern	NA	NA	Multi-patch	Composition, Native species	"We measured vegetation along transects parallel to the road and quantified ground cover, trees, shrubs, and cacti in front yards using observational measurements to avoid trespassing."	Many	More than 10	More than 10	N	NA	2006	2008	December	March	Y	Y	Community	Biodiversity	Biodiversity metric	"Our linear models demonstrated that about half of the desert bird community was detected when a 100-m transect contained at least 10 desert trees and approximately 20 shrubs (Fig. 5). This implies that even a small number of native plants can attract desert birds. Interestingly, the mean number of desert trees (8.9) and shrubs (27.6) per transect for xeric yards was very close to this predicted …	No	NA	NA	KHT
232	A234	Palmer et al. (2008)	Palmer GC, Fitzsimons JA, Antos MJ, White JG.	USA	Determinants of native avian richness in suburban remnant vegetation: Implications for conservation planning.	2008	Biological Conservation	Peer-Reviewed Journal	g.palmer@ballarat.edu.au	NA	USA	Melbourne	"Research was conducted within the metropolitan region of Melbourne, Australia (37°500S, 44°580E), which has a human population of around 3.5 million."	Northern	37°500	44°580	Multi-patch	Canopy Cover, Forested area, Land use type, Composition	"The results across all quadrats within a particular remnant were averaged. Measures were taken of canopy cover and also different ground cover attri butes, including the number of logs and the % cover of leaf lit ter, bare ground, native grasses and herbs within each quadrat."	Many	More than 10	More than 10	N	NA	2003	2003	April	July	Y	N	Community	Biodiversity	Biodiversity metric	"All of the ecological groups of native bird species that we examined, except matrix tolerant species (i.e. generalist spe cies), showed a strong and consistent positive association with remnant area (Table 5). The benefits of larger remnants to birds within the urban matrix are likely to be similar to those that have been proposed for agricultural systems." "As well as remnant size, another vari…	Yes	Management, Conservation	"First, conservation efforts should preferentially focus on the retention of larger remnants of native vegetation, given that remnant area had such an overriding influence on spe cies richness. A focus should also be placed on increasing the size of existing remnant vegetation where possible. This may include strategic revegetation to increase existing rem nant size and/or connectivity with nearb…	KHT
233	A235	Caula et al. (2014)	Caula S, de Villalobos AE, Marty P.	Venezuela	Seasonal dynamics of bird communities in urban forests of a Mediterranean city (Montpellier, Southern France).	2014	Urban Ecosystems	Peer-Reviewed Journal	sabinacaula@yahoo.com	NA	France	Montpellier	"Montpellier city is located 12 km north of the Mediterranean Sea (43°40′N, 3°50′E) and has 741 ha of public green spaces within the total area of 5700 ha."	Northern	43°40′N	3°50′E	Patch	Land use type	"We investigated how forests differences and season contributed to species richness by means of a multivariate analysis with interaction (Alatalo and Alatalo, 1977). This technique supposes a community of “s” species living in a two dimensional resource space (parks and seasons) and calculates the relative contribution of both variables to species richness."	Many	More than 10	More than 10	N	NA	2005	2006	NA	NA	Y	N	Community	Biodiversity	Biodiversity metric	"In this study, we compared three urban woodlands that differ in size, location in the urban matrix, and in vegetation composition and structure. We found that these factors interact, and also with the seasons, contributing to the spatio-temporal diversity of the avian urban woodland community of Montpellier." "In summary, in BG there is a higher percentage of generalist and secondary cavity-nest…	No	NA	NA	KHT
234	A236	Campbell (2009)	Campbell MO.	Canada	The impact of habitat characteristics on bird presence and the implications for wildlife management in the environs of Ottawa, Canada.	2009	Urban Forestry & Urban Greening	Peer-Reviewed Journal	ecol55@hotmail.com	NA	Canada	Ottawa	"There were eighty survey points in each of: (1) built-up and green spaces (Ottawa, Kanata and Bells Corners); (2) the western greenbelt; and (3) two areas of continuous mixed deciduous and coniferous forest, near Christie Lake, Ontario (latitude 44.822; longitude _x0002_76.4134), and Gatineau forest, Quebec (hereafter referred to as the ‘continuous forest’: latitude 45.5601; longitude _x0002_75.…	Northern	NA	NA	Multi-patch	Land use type	"Two feature maps were then digitised, with land cover classifications (dense vegetation, grass, urban built), which represented the habitat characteristics specified in the field survey. Dense vegetation (one classification) is mixed deciduous and coniferous tree stands. Light vegetation is mixed grass and cultivated crops. The maps were registered to a common grid using ImageWarp, and the areas…	Many	More than 10	More than 10	N	NA	2001	2002	January	April	Y	Y	Community	Biodiversity	Biodiversity metric, Abundance	"The presence of more birds in urban green areas than the greenbelt (and even in a few cases the continuous forest) is particularly interesting, and may be linked to the greater landcover heterogeneity of the green spaces (despite the similarity of plant species with rural forests. These contained fewer predators, higher human presence and feeding, more exposed perching sites such as roof ledges,…	No	NA	NA	KHT
235	A237	Kohut et al. (2009)	Kohut SM, Hess GR, Moorman CE	USA	Avian use of suburban greenways as stopover habitat.	2009	Urban Ecosystems	Peer-Reviewed Journal	george_hess@ncsu.edu	NA	USA	City of Raleigh and Town of Cary	City of Raleigh and Town of Cary, Wake County, North Carolina, USA, located in the Central Appalachian Piedmont.	Northern	NA	NA	Patch	Land use type, Canopy Cover, Composition	47 forested segments of public greenway (Fig. 1). The 200-m long greenway segments followed streams and were chosen to represent a range of greenway forested corridor widths and adjacent land uses. We estimated the percentage of each land cover category: canopy, pavement, building, lawn, water, and bare earth. Points that fell within a deciduous tree canopy were considered canopy. We estimated sh…	Many	More than 10	More than 10	N	NA	2004	2005	April	October	Y	Y	Community	Biodiversity	Abundance, Biodiversity metric	Generally, migrating birds were more abundant in wider forest corridors during spring and fall migration. During the spring, migrants were detected more commonly in greenways with taller trees and a higher percentage of hardwood trees. In the fall, migrant richness and abundance was highest in greenways with lower canopy cover, possibly because of the increased vertical complexity of the vegetati…	Yes	Conservation, Restoration	Although migrants used greenways of all widths, forested corridors wider than 150 m should be conserved whenever possible to provide stopover habitat for forest-interior migrants. Shrub cover should be retained to maintain vegetative complexity. Habitat for the greatest diversity of migrants can be provided by constructing greenways in areas of lower development intensity and encouraging resident…	RK
236	A238	Lambert & Ford (2016)	Lambert KT, Ford H	Australia	Habitat use by grey-crowned babbler, Pomatostomus temporalis, in urban and peri-urban environments.	2016	Pacific Conservation Biology	Peer-Reviewed Journal	kathryn.ta.lambert@gmail.com	NA	Australia	Dubbo	City of Dubbo in central New South Wales, Australia	Southern	32 15' 00"	148 44' 00"	Multi-patch	Composition	Babbler groups were found in native vegetation in Beni State Conservation Area, in remnant vegetation on private, mostly cleared land outside the city (peri-urban), in an urban housing estate, and in parks, gardens and sporting grounds in the city (urban).The percentage of bare ground, vegetation and leaf litter was estimated (June 2009) in 30 1 m 1 m quadrats at the three sites where each group …	One	grey-crowned babbler	Pomatostomus temporalis	N	NA	2009	2009	May	August	N	Y	Individual	Behaviour	Intra-specific competition, Inter-specific competition, Foraging/Movement	Babblers in Dubbo occupied sites with proportions of ground cover (44%) and leaf litter (37%) similar to those in northern Victoria (45% ground cover, 46% leaf litter, Robinson et al. 2002). Our urban sites had less leaf litter but more ground cover.Grey-crowned babblers in and around Dubbo built roost nests in native plants such as Callitris, eucalypts and acacias, as they do in natural habitats…	Yes	Conservation	The loss of key features, such as native roost trees, and trees that provide foraging substrate in Dubbo could have a negative impact on the local population of babblers. It is important that these trees are retained if the city is to sustain this threatened woodland bird. However, further examination of the number of trees required within a home range is required for future native-tree managemen…	RK
237	A239	Kath et al. (2009)	Kath J, Maron M, Dunn PK.	Australia	Interspecific competition and small bird diversity in an urbanizing landscape.	2009	Landscape and Urban Planning	Peer-Reviewed Journal	kathj@usq.edu.au	NA	Australia	Queensland	"Study sites were located in a 277 km2 area of Crows Nest Shire, situated at the junction of the Brigalow Belt and South East Queensland Bioregions, southern Queensland, Australia (27◦15′S, 151◦26′E) (Sattler and Williams, 1999)."	Southern	27◦15′S	151◦26′E	Multi-patch	Composition, Forested area	"Grass cover, vegetation cover at 1km, Log cover, patch area. shrub density, trees < 30cm and trees <30 cm"	Many	More than 10	More than 10	N	NA	2006	2006	September	November	Y	Y	Community	Biodiversity	Abundance	"There was weak evidence for negative effects of patch area on total bird abundance and for a positive effect of shrub density on total species richness (Table 2). However, the explanatory ability of models was fairly poor, with the R2 of the best five models <0.27 for both response variables and posterior probabilities of >10% associated with the intercept-only models." "The results of this stud…	Yes	Restoration	"Planning revegetation and restoration on the basis of spatial factors alone would in this case be unlikely to achieve optimal conservation outcomes for declining passerines. Rather, more attention should be given to the structural aspects of restored vegetation, which have the greatest relative influence on the distribution of many species of conservation interest. Furthermore, given the difficu…	KHT
238	A240	Shwartz et al. (2013)	Shwartz A, Muratet A, Simon L, Julliard R.	France	Local and management variables outweigh landscape effects in enhancing the diversity of different taxa in a big metropolis.	2013	Biological Conservation	Peer-Reviewed Journal	shwar.a@mail.huji.ac.il	NA	France	Paris	"The study was carried out in Paris (France), one of the most densely-populated metropolises in Europe. Paris has a green infrastructure consisting of two large parks (_x0018_1000 ha) at the periphery of the city, 17 medium-size parks (5–15 ha), over 400 small public gardens (0.1–5.0 ha), and an additional 800 ha of private greenspace (APUR, 2010)."	Northern	NA	NA	Multi-patch	Composition, Forested area, Canopy Cover, Diversity metric	"Area, tree cover, bush cover, lawn cover, diversity of habitats (Table 1)."	Many	More than 10	More than 10	N	NA	2009	2009	April	May	Y	N	Community	Biodiversity	Biodiversity metric	"Our results showed that even small public gardens in the heart of Europe’s second largest metropolis (_x0018_12 million inhabitants) can host a significant diversity of species from different taxa." "The absence of landscape effect for birds appears to be consistent with other studies focused mostly on large greenspaces (Evans et al., 2009), but is less consistent with recent work that investiga…	Yes	Management	"Improving the quality of public gardens (i.e., mulch, peat, zero pesticide and mowing practices) and introducing a diversity of sub-habitats (ponds, flower meadows, unmanaged patches) can have an important influence on biodiversity, regardless of the landscape context in which the public gardens are located." "Nevertheless, our results also demonstrate the importance of setting specific goals fo…	KHT
239	A241	Mayorga et al. (2020)	Mayorga I, Bichier P, Philpott SM.	USA	Local and landscape drivers of bird abundance, species richness, and trait composition in urban agroecosystems.	2020	Urban Ecosystems	Peer-Reviewed Journal	sphilpot@ucsc.edu	NA	USA	San Jose	"We studied bird communities in urban gardens in the California central coast region between May and September 2015. We chose 19 gardens in Monterey (N = 6), Santa Cruz (N = 7), and Santa Clara (N = 6) Counties (Fig. 1)."	Northern	NA	NA	Patch	Composition, Land use type, Forested area	"We measured the height of the tallest herbaceous vegetation, and estimated the percent ground cover from a) bare ground, b) grass, c) herbaceous plants, d) leaf litter, and e) mulch or wood chips. We measured the size of each garden and noted the ecoregion and number of years during which cultivation had taken place. Values for all variables were averaged across sample periods except herbaceous …	Many	More than 10	More than 10	N	NA	2015	2015	June	September	Y	Y	Community	Biodiversity	Abundance, Biodiversity metric	"Of all local and landscape features examined, we found that grass cover, garden size, and ecoregion influenced bird abundance and garden size influenced bird species richness.""Our landscape factor—urban cover—influenced both species and trait composition of birds in the gardens while grass cover and ecoregion together affected trait composition. Urban cover around gardens shaped bird species co…	Yes	Conservation, Management	"Based on our results, we would recommend planting larger gardens with more scattered grass cover in order to increase microhabitat heterogeneity and support bird abundance and richness, especially for insectivores and groundnesting birds in urban areas. Because of the detrimental effects of urban cover increases, developed areas devoid of preexisting habitat should be prioritized to achieve maxi…	KHT
240	A242	Shoffner et al. (2018)	Shoffner A, Wilson AM, Tang W, Gagné SA.	USA	The relative effects of forest amount, forest configuration, and urban matrix quality on forest breeding birds.	2018	Scientific Reports	Peer-Reviewed Journal	shoffne1@msu.edu)	NA	USA	Pennsylvania	"Pennsylvania has an area of 119,283 km2 and intersects three Bird Conservation Regions: the Appalachian Mountains, the Lower Great Lakes, and the Piedmont52."	Northern	NA	NA	Multi-patch	Forested area	"Forest amount, patch density, forest clumpiness index, urbanization, high intensity urbanization, agriculture amount, landscape heterogeneity 1, landscape heterogeneity 2, land use change (Table 1)."	Many	More than 10	More than 10	N	NA	2004	2009	May	July	Y	N	Community	Biodiversity	Biodiversity metric	"Forest amount was the most important determinant of patterns of forest bird diversity in our data, followed by matrix quality and forest configuration." "According to our results, landscapes with more forest cover in Pennsylvania should host more forest generalist bird species and a greater relative abundance and species evenness of forest-area sensitive birds." "Habitat configuration was the le…	No	NA	NA	KHT
241	A243	Donnelly & Marzluff (2004)	Donnelly R, Marzluff JM.	USA	Importance of Reserve Size and Landscape Context to Urban Bird Conservation.	2004	Conservation Biology	Peer-Reviewed Journal	rdonnelly@ogelthorpe.edu	NA	USA	Seattle	"The Seattle metropolitan area (47◦40′N, 122◦20′W) is within the Western Hemlock (Tsuga heterophylla [Raf.]) Zone of the Pacific Northwest (U.S.A.) (Franklin & Dyrness 1988). Because of logging, the subclimax tree Douglasfir (Pseudotsuga menziesii [Mirb.]) dominates the area."	Northern	47◦40′N	122◦20′W	Multi-patch	Forested area	"We tested whether reserve size, urbanization intensity, and their interaction affect forest songbirds in the Seattle, Washington, metropolitan area."	Many	More than 10	More than 10	N	NA	1998	1998	April	July	Y	Y	Community	Biodiversity	Abundance, Biodiversity metric	"Reserve size was important to bird community composition in all landscapes and to breeding success in some landscapes. These relationships suggest strategies for conserving native forest birds in the Seattle metropolitan region. Richness increased with reserve size in all landscapes because larger reserves had larger samples of individuals from the regional pool of species and provided habitat f…	Yes	Management	"Nonetheless, we recommend that land managers and homeowners minimize exotic ground and shrub cover in forest fragments." "Land managers can educate recreationists and homeowners adjacent to parks and route trails to steer away from some habitat set aside for wildlife conservation. Homeowners can minimize the access of potential nest predators to refuse, keep pets inside or on a leash, stay on de…	KHT
242	A244	White et al. (2005)	White JG, Antos MJ, Fitzsimons JA, Palmer GC.	Australia	Non-uniform bird assemblages in urban environments: the influence of streetscape vegetation.	2005	Landscape and Urban Planning	Peer-Reviewed Journal	jwhite@deakin.edu.au	NA	Australia	Melbourne	"Research was conducted in Melbourne, Victoria, Australia (37◦50′S, 44◦58′E), which has a human population of almost 3.5 million."	Southern	NA	NA	Multi-patch	Exotic/invasive species, Land use type, Composition	"Urban parks were chosen to represent units of least modification. Recently developed streetscapes Fig. 1. Representative examples of the broad habitat types. (a) Urban remnant park, (b) native streetscapes, (c) exotic streetscapes, and (d) recently developed streetscape (photos by G.C. Palmer). were chosen to represent the highest level of modification (Fig. 1)." "Habitat assessments were conduc…	Many	More than 10	More than 10	N	NA	2002	2002	March	June	Y	N	Community	Biodiversity	Biodiversity metric, Abundance	"The lower bird species richness and abundance within exotic streetscapes, is in part, a reflection of the fact that many exotic tree species in urban Melbourne are not renowned for prolific flowering and thus do not provide a consistent nectar resource." "One of the most notable changes in assemblage composition was the loss of insectivorous guilds with the transition from native streetscapes to…	No	NA	NA	KHT
243	A245	Katoh & Matsuba (2021)	Katoh K, Matsuba M.	Japan	Effectiveness of nature reserves for bird conservation in urban parks in Tokyo.	2021	Journal of Forestry Research	Peer-Reviewed Journal	aster@ouj.ac.jp	NA	Japan	Tokyo	"In Tokyo, bird sanctuaries have been maintained in several urban parks. Among these, three parks with more than 5 ha of woodland area were selected as the study sites (Hikarigaoka Park, Yoyogi Park, and Kinuta Park)."	Northern	NA	NA	Patch	Composition, Canopy Cover, Forested area	"Number of tree individuals, higher vegetative coverage, lower vegetative coverage, leaf litter coverage, wooded patch area, tree coverage within 10m range (Table 2)."	Many	More than 10	More than 10	N	NA	2015	2016	December	July	Y	Y	Community	Biodiversity	Biodiversity metric, Abundance	"In the sanctuary plots, vegetation cover was more developed and human presence was lesser than in the other plots. Tree density and tree species composition (Tree DCA Axis 1) seemed to be different between them; native trees and planted trees tended to be dominant in the sanctuary plots and in the other plots, respectively (Table 5)." "Based on the results, we suggest that sanctuaries (or, in ge…	No	NA	NA	KHT
244	A246	Smith & Minor (2019)	Smith AD, Minor E.	Chicago	Chicago’s Urban Cemeteries as Habitat for Cavity-Nesting Birds.	2019	Sustainability	Peer-Reviewed Journal	asmit58@uic.edu	NA	USA	Chicago	"In this study, we surveyed cavity-nesting birds and their habitat in urban cemeteries in Chicago, Illinois (USA). Our goal was to better understand the capacity of urban cemeteries to support cavity-nesting birds."	Northern	41.8781◦ N	87.6298◦ W	Patch	Canopy Cover, Composition	"In ArcGIS (version 10.5) [26] we calculated the distance from each sample point to a primary (1◦) or secondary (2◦) road (using TIGER/Line shapefile data, [27]), the distance from each point to a body of water (including streams, rivers, ponds, and lakes, [28]), and the percentage of canopy cover within 1 km of each point (based on 0.6 m QuickBird satellite imagery, [29])."	Many	More than 10	More than 10	N	NA	NA	NA	June	July	Y	N	Community	Biodiversity	Biodiversity metric	"Landscape-scale features are generally beyond the control of cemetery land managers, especially in the case of older, established cemeteries. However, they might inform decisions about where to establish new cemeteries. Establishing a conservation burial ground in an area with high canopy cover, close to a body of water, and far from a major road would support greater species richness and may in…	No	NA	NA	KHT
[truncated: 33 more rows]

## Sheet: Data Extraction (Carbon)
#	Article ID (F_)	Citation	Author(s)	Country of author	Title	Year	Journal	Publication type	Email	Relevant supplement	Study country	City	Geographical region	Hemisphere	Lat	Long	Field history?	Description	Urban scale	Forest component	Description	Carbon metric	Description of carbon metric	Year start	Year end	Comparator	Scale of measurement (individual tree, patch, multi-patch)	Result	Recommendation?	Recommendation type	Recommendations
[truncated: 169 more rows]

## Sheet: Supplementary Articles
#	Main Article	Supplementary Article
	Avian
23	Hartigan et al. (2021)	The Nature Conservancy and Resilient Melbourne. Living Melbourne: Our Metropolitan Urban Forest Technical Report; The Nature Conservancy and Resilient Melbourne: Melbourne, Australia, 2019.
138	Natuhara & Imai (1999)	For bird records of urban parks in Osaka Prefecture (Table 1) we referred to Nakagami et al. (1995), Natuhara (1989), Natuhara and Imai (1992, 1996), Natuhara et al. (1991, 1993) the Wild Bird Association of Japan, Osaka Branch (1994, 1995), Osaka Prefecture Tobu Park OÅce (1984), and Yamagishi (1985, 1988).
[truncated: 9 more rows]
